# Supplementary material for: Data supporting the improvement of forecasting and control of electricity consumption in hotels
Source: Data Brief. 2019 Jun 12;25:104147. doi: 10.1016/j.dib.2019.104147 (PMC6598834; doi:10.1016/j.dib.2019.104147)
Supplement: Supplementary file 1 [file mmc1.xlsx]

## Sheet: Enero
Year	Day	Temperature (°C)	ORD	CDD	RDD	Electricity (kWh)
2011	1	20	160	2	320	1952
2011	2	19	196	1	196	1950
2011	3	25	181	7	1267	4273
2011	4	26	156	8	1248	4372
2011	5	19	184	1	184	1846
2011	6	19	161	1	161	1941
2011	7	20	162	2	324	2734
2011	8	21	174	3	522	3142
2011	9	19	193	1	193	1894
2011	10	19	210	1	210	1980
2011	11	19	198	1	198	1978
2011	12	24	213	6	1278	4207
2011	13	25	190	7	1330	3935
2011	14	22	188	4	752	2682
2011	15	26	195	8	1560	4475
2011	16	24	214	6	1284	3628
2011	17	25	213	7	1491	3611
2011	18	27	210	9	1890	3977
2011	19	21	204	3	612	1812
2011	20	21	213	3	639	1912
2011	21	22	197	4	788	2194
2011	22	20	197	2	394	1671
2011	23	23	207	5	1035	2711
2011	24	21	170	3	510	1835
2011	25	22	208	4	832	2438
2011	26	23	166	5	830	2137
2011	27	25	154	7	1078	2847
2011	28	20	144	2	288	2102
2011	29	20	161	2	322	2229
2011	30	20	174	2	348	2300
2011	31	20	205	2	410	2369
2012	1	22	147	4	588	2349
2012	2	26	202	8	1616	4614
2012	3	26	217	8	1736	5387
2012	4	26	220	8	1760	4677
2012	5	21	114	3	342	2648
2012	6	22	115	4	460	2783
2012	7	26	137	8	1096	3950
2012	8	19	154	1	154	1744
2012	9	19	189	1	189	1800
2012	10	19	158	1	158	1823
2012	11	21	212	3	636	2995
2012	12	19	153	1	153	1767
2012	13	20	186	2	372	1946
2012	14	19	130	1	130	1100
2012	15	19	156	1	156	1123
2012	16	23	219	5	1095	3040
2012	17	25	157	7	1099	3046
2012	18	24	221	6	1326	3730
2012	19	23	219	5	1095	3297
2012	20	23	201	5	1005	3172
2012	21	23	221	5	1105	2811
2012	22	22	180	4	720	2040
2012	23	24	217	6	1302	2899
2012	24	24	218	6	1308	3261
2012	25	24	221	6	1326	3088
2012	26	23	222	5	1110	2566
2012	27	24	193	6	1158	2827
2012	28	21	203	3	609	1912
2012	29	21	207	3	621	1925
2012	30	21	190	3	570	1838
2012	31	24	209	6	1254	3133
2013	1	21	130	3	390	2516
2013	2	23	115	5	575	3098
2013	3	21	189	3	567	3112
2013	4	22	172	4	688	3295
2013	5	24	162	6	972	3793
2013	6	24	135	6	810	3485
2013	7	24	189	6	1134	4026
2013	8	21	177	3	531	3118
2013	9	20	166	2	332	2692
2013	10	22	171	4	684	3243
2013	11	22	178	4	712	3464
2013	12	21	194	3	582	3401
2013	13	21	155	3	465	2417
2013	14	20	146	2	292	2164
2013	15	19	127	1	127	1073
2013	16	26	205	8	1640	4650
2013	17	25	190	7	1330	3955
2013	18	27	118	9	1062	3763
2013	19	20	107	2	214	1682
2013	20	21	177	3	531	2229
2013	21	19	175	1	175	823
2013	22	23	182	5	910	2974
2013	23	22	192	4	768	2964
2013	24	20	284	2	568	2367
2013	25	23	214	5	1070	3369
2013	26	24	213	6	1278	3519
2013	27	20	215	2	430	2058
2013	28	21	102	3	306	2089
2013	29	19	138	1	138	757
2013	30	20	212	2	424	2152
2013	31	23	193	5	965	3623
2014	1	23	203	5	1015	2671
2014	2	20	165	2	330	1927
2014	3	26	165	8	1320	3643
2014	4	20	142	2	284	1927
2014	5	24	139	6	834	2790
2014	6	21	160	3	480	2321
2014	7	22	219	4	876	2858
2014	8	26	172	8	1376	3554
2014	9	27	183	9	1647	4081
2014	10	25	204	7	1428	3906
2014	11	26	202	8	1616	4101
2014	12	24	125	6	750	2697
2014	13	26	113	8	904	2586
2014	14	19	212	1	212	1299
2014	15	23	159	5	795	2468
2014	16	22	175	4	700	2272
2014	17	23	215	5	1075	2854
2014	18	22	190	4	760	2062
2014	19	24	201	6	1206	2632
2014	20	20	142	2	284	1106
2014	21	25	206	7	1442	2988
2014	22	24	221	6	1326	2826
2014	23	25	206	7	1442	3014
2014	24	23	201	5	1005	2451
2014	25	25	210	7	1470	2872
2014	26	24	221	6	1326	3066
2014	27	21	183	3	549	1432
2014	28	25	211	7	1477	2998
2014	29	21	159	3	477	1853
2014	30	23	213	5	1065	2841
2014	31	21	199	3	597	2025

## Sheet: Febrero
Year	Day	Temperature (°C)	ORD	CDD	RDD	Electricity (kWh)
2011	1	23	208	5	1040	3205
2011	2	22	173	4	692	2739
2011	3	24	161	6	966	2926
2011	4	23	151	5	755	2715
2011	5	21	151	3	453	2557
2011	6	23	169	5	845	3235
2011	7	25	209	7	1463	4440
2011	8	25	159	7	1113	3730
2011	9	24	130	6	780	3168
2011	10	23	153	5	765	3067
2011	11	23	200	5	1000	3401
2011	12	21	175	3	525	2616
2011	13	20	211	2	422	2330
2011	14	20	211	2	422	2330
2011	15	20	215	2	430	2428
2011	16	20	218	2	436	2103
2011	17	22	208	4	832	2467
2011	18	21	185	3	555	2031
2011	19	22	192	4	768	2493
2011	20	21	211	3	633	2376
2011	21	23	209	5	1045	2875
2011	22	24	207	6	1242	3355
2011	23	22	217	4	868	2642
2011	24	21	184	3	552	1980
2011	25	22	208	4	832	2463
2011	26	24	173	6	1038	2994
2011	27	23	189	5	945	2836
2011	28	24	170	6	1020	3265
2012	1	22	220	4	880	3064
2012	2	23	206	5	1030	3731
2012	3	22	181	4	724	2946
2012	4	22	201	4	804	3171
2012	5	22	200	4	800	3153
2012	6	22	213	4	852	3218
2012	7	23	207	5	1035	3429
2012	8	23	219	5	1095	3884
2012	9	22	213	4	852	3283
2012	10	24	221	6	1326	4220
2012	11	24	213	6	1278	4143
2012	12	19	217	1	217	2246
2012	13	20	217	2	434	2185
2012	14	19	217	1	217	1761
2012	15	22	220	4	880	2713
2012	16	22	220	4	880	2713
2012	17	23	221	5	1105	3123
2012	18	23	214	5	1070	3100
2012	19	23	215	5	1075	3075
2012	20	22	210	4	840	2593
2012	21	23	216	5	1080	2965
2012	22	22	221	4	884	2705
2012	23	23	218	5	1090	3077
2012	24	23	201	5	1005	2771
2012	25	22	216	4	864	2762
2012	26	23	219	5	1095	3513
2012	27	23	219	5	1095	3243
2012	28	25	219	7	1533	4218
2012	29	24	216	6	1296	3687
2013	1	20.7803	214	2.78035	594.995	2517
2013	2	21.7828	213	3.78285	805.747	3441
2013	3	19	138	1	138	2128
2013	4	22.6345	194	4.63445	899.083	3483
2013	5	21.7828	151	3.78285	571.21	3014
2013	6	19	175	1	175	2157
2013	7	22.6345	196	4.63445	908.352	3565
2013	8	21.92	196	3.92	768.32	3282
2013	9	21.6441	156	3.64415	568.487	2796
2013	10	22	202	4	808	3104
2013	11	24	186	6	1116	3898
2013	12	24	203	6	1218	4156
2013	13	22.9093	216	4.90935	1060.42	3251
2013	14	23.9497	204	5.9497	1213.74	3653
2013	15	23.7612	172	5.76115	990.918	2950
2013	16	21.7309	202	3.7309	753.642	2634
2013	17	19.7006	206	1.70065	350.334	1751
2013	18	19	203	1	203	1533
2013	19	21.1317	212	3.13165	663.91	2345
2013	20	23.224	212	5.22395	1107.48	3059
2013	21	23.5619	209	5.5619	1162.44	3293
2013	22	23.199	209	5.199	1086.59	2988
2013	23	24.0633	218	6.06325	1321.79	3421
2013	24	22.8225	217	4.8225	1046.48	2767
2013	25	23.5998	200	5.59975	1119.95	2981
2013	26	25.2533	212	7.25325	1537.69	4218
2013	27	25.0656	200	7.06555	1413.11	3884
2013	28	20.9652	145	2.96515	429.947	2167
2014	1	19	158	1	158	1433
2014	2	21.7828	154	3.78285	582.559	2487
2014	3	21	213	3	639	2643
2014	4	22.6345	210	4.63445	973.235	3273
2014	5	21.7828	213	3.78285	805.747	3011
2014	6	19	196	1	196	1874
2014	7	22	220	4	880	3081
2014	8	21.92	219	3.92	858.48	3066
2014	9	23	190	5	950	3088
2014	10	22	218	4	872	2933
2014	11	23	216	5	1080	3532
2014	12	24	218	6	1308	3843
2014	13	22.9093	220	4.90935	1080.06	3142
2014	14	23.9497	216	5.9497	1285.14	3282
2014	15	23.7612	211	5.76115	1215.6	2919
2014	16	21.7309	203	3.7309	757.373	2104
2014	17	19.7006	180	1.70065	306.117	1394
2014	18	19	216	1	216	1154
2014	19	21.1317	215	3.13165	673.305	2040
2014	20	23.224	190	5.22395	992.551	2579
2014	21	23.5619	184	5.5619	1023.39	2459
2014	22	23.199	195	5.199	1013.8	2697
2014	23	24.0633	143	6.06325	867.045	2407
2014	24	22.8225	175	4.8225	843.937	2414
2014	25	23.5998	154	5.59975	862.361	2835
2014	26	21	180	3	540	2131
2014	27	24	181	6	1086	3029
2014	28	25	171	7	1197	3155

## Sheet: Marzo
Year	Day	Temperature (°C)	ORD	CDD	RDD	Electricity (kWh)
2011	1	23	188	5	940	3287
2011	2	23	163	5	815	3108
2011	3	21	187	3	561	2726
2011	4	21	144	3	432	2654
2011	5	20	156	2	312	2302
2011	6	21	210	3	630	2723
2011	7	21	188	3	564	2922
2011	8	22	177	4	708	3169
2011	9	23	157	5	785	3145
2011	10	21	128	3	384	2445
2011	11	19	138	1	138	2015
2011	12	19	146	1	146	1846
2011	13	22	135	4	540	2311
2011	14	21	212	3	636	2771
2011	15	23	217	5	1085	3418
2011	16	26	206	8	1648	4178
2011	17	24	200	6	1200	3616
2011	18	23	188	5	940	3044
2011	19	22	201	4	804	2656
2011	20	23	210	5	1050	3222
2011	21	22	180	4	720	2393
2011	22	22	220	4	880	2517
2011	23	23	194	5	970	2720
2011	24	24	156	6	936	2649
2011	25	23	186	5	930	2634
2011	26	24	199	6	1194	3124
2011	27	26	174	8	1392	3618
2011	28	27	207	9	1863	4115
2011	29	26	155	8	1240	3002
2011	30	26	168	8	1344	3163
2011	31	27	154	9	1386	3506
2012	1	22	210	4	840	2990
2012	2	23	213	5	1065	3210
2012	3	22	217	4	868	3001
2012	4	24	188	6	1128	3761
2012	5	21	211	3	633	2704
2012	6	21	219	3	657	2904
2012	7	24	215	6	1290	4035
2012	8	24	186	6	1116	3526
2012	9	22	179	4	716	2816
2012	10	22	202	4	808	3228
2012	11	24	145	6	870	3203
2012	12	22	219	4	876	3288
2012	13	23	202	5	1010	2968
2012	14	21	217	3	651	2693
2012	15	21	220	3	660	2707
2012	16	23	194	5	970	2934
2012	17	24	219	6	1314	3761
2012	18	22	216	4	864	2943
2012	19	25	221	7	1547	4199
2012	20	23	220	5	1100	3640
2012	21	23	222	5	1110	3088
2012	22	24	222	6	1332	3594
2012	23	23	220	5	1100	3192
2012	24	23	220	5	1100	2947
2012	25	23	144	5	720	2352
2012	26	23	217	5	1085	3366
2012	27	23	197	5	985	2944
2012	28	23	206	5	1030	2867
2012	29	23	175	5	875	2820
2012	30	23	207	5	1035	3025
2012	31	24	215	6	1290	3277
2013	1	23.1198	145	5.11975	742.364	2849
2013	2	21.4132	164	3.4132	559.765	2896
2013	3	21	202	3	606	3028
2013	4	21	184	3	552	2801
2013	5	21	194	3	582	2880
2013	6	21	192	3	576	2883
2013	7	21	187	3	561	2878
2013	8	22	160	4	640	2945
2013	9	20.4132	122	2.4132	294.41	2324
2013	10	23.4671	143	5.46705	781.788	3394
2013	11	23.6467	162	5.6467	914.765	3232
2013	12	24.2754	182	6.27545	1142.13	3737
2013	13	22.6587	189	4.65865	880.485	2970
2013	14	22.2096	199	4.20955	837.7	3044
2013	15	20	163	2	326	2183
2013	16	20.1437	152	2.14372	325.845	1942
2013	17	24.8144	220	6.8144	1499.17	3695
2013	18	25.4431	192	7.4431	1429.08	3969
2013	19	22.5688	165	4.56885	753.86	2698
2013	20	24.4551	217	6.4551	1400.76	3998
2013	21	24.1857	178	6.18565	1101.05	3038
2013	22	26.6108	159	8.6108	1369.12	3579
2013	23	27.8682	178	9.86825	1756.55	4275
2013	24	28.497	200	10.497	2099.4	4423
2013	25	26.0718	208	8.07185	1678.94	3757
2013	26	21.2216	216	3.22155	695.855	2141
2013	27	20	217	2	434	1865
2013	28	20	152	2	304	1430
2013	29	20	128	2	256	1376
2013	30	23.1078	122	5.1078	623.152	2135
2013	31	24.7246	138	6.72455	927.988	2812
2014	1	24.1198	147	6.11975	899.603	2573
2014	2	22.4132	166	4.4132	732.591	2445
2014	3	22	205	4	820	2865
2014	4	22	187	4	748	2697
2014	5	22	197	4	788	2880
2014	6	22	195	4	780	2942
2014	7	22	190	4	760	2912
2014	8	23	163	5	815	2895
2014	9	21.4132	125	3.4132	426.65	2409
2014	10	24.4671	146	6.46705	944.189	3228
2014	11	24.6467	165	6.6467	1096.71	3614
2014	12	25.2754	185	7.27545	1345.96	4160
2014	13	23.6587	192	5.65865	1086.46	3510
2014	14	23.2096	202	5.20955	1052.33	2878
2014	15	21	166	3	498	1860
2014	16	20	149	2	298	1545
2014	17	23.8144	217	5.8144	1261.72	3326
2014	18	24.4431	189	6.4431	1217.75	3122
2014	19	21.5688	162	3.56885	578.154	2027
2014	20	23.4551	214	5.4551	1167.39	3193
2014	21	23.1857	175	5.18565	907.489	2255
2014	22	25.6108	156	7.6108	1187.28	2648
2014	23	26.8682	175	8.86825	1551.94	3468
2014	24	26	197	8	1576	3541
2014	25	25.0718	205	7.07185	1449.73	3284
2014	26	20.2216	213	2.22155	473.19	1633
2014	27	19	214	1	214	1113
2014	28	21	149	3	447	1404
2014	29	19	125	1	125	835
2014	30	22.1078	119	4.1078	488.828	1558
2014	31	23.7246	138	5.72455	789.988	2141

## Sheet: Abril
Year	Day	Temperature (°C)	ORD	CDD	RDD	Electricity (kWh)
2011	1	26	130	8	1040	3660
2011	2	25	174	7	1218	3927
2011	3	27	128	9	1152	3793
2011	4	26	151	8	1208	3767
2011	5	25	164	7	1148	3681
2011	6	25	132	7	924	3423
2011	7	26	105	8	840	3422
2011	8	26	170	8	1360	4062
2011	9	25	167	7	1169	3782
2011	10	25	116	7	812	3319
2011	11	25	169	7	1183	3982
2011	12	23	104	5	520	2564
2011	13	23	101	5	505	2225
2011	14	25	122	7	854	2757
2011	15	25	163	7	1141	3244
2011	16	26	167	8	1336	3495
2011	17	25	151	7	1057	3120
2011	18	25	139	7	973	3061
2011	19	25	126	7	882	2892
2011	20	25	115	7	805	2806
2011	21	26	137	8	1096	3109
2011	22	25	150	7	1050	3042
2011	23	25	163	7	1141	3315
2011	24	24	132	6	792	3113
2011	25	25	152	7	1064	3294
2011	26	25	109	7	763	3068
2011	27	26	53	8	424	2472
2011	28	27	67	9	603	2767
2011	29	28	103	10	1030	3312
2011	30	27	110	9	990	3319
2012	1	27	129	9	1161	3330
2012	2	25	187	7	1309	4036
2012	3	27	209	9	1881	4608
2012	4	27	208	9	1872	4904
2012	5	27	171	9	1539	4168
2012	6	29	191	11	2101	5171
2012	7	26	213	8	1704	4693
2012	8	26	164	8	1312	3863
2012	9	24	164	6	984	3525
2012	10	24	128	6	768	2991
2012	11	24	171	6	1026	3306
2012	12	24	117	6	702	3038
2012	13	26	167	8	1336	3356
2012	14	26	204	8	1632	3820
2012	15	26	142	8	1136	2885
2012	16	24	183	6	1098	2757
2012	17	26	211	8	1688	3522
2012	18	24	189	6	1134	2609
2012	19	24	183	6	1098	2789
2012	20	24	209	6	1254	3005
2012	21	24	207	6	1242	3050
2012	22	26	146	8	1168	2662
2012	23	26	196	8	1568	3484
2012	24	24	123	6	738	2075
2012	25	23	181	5	905	2283
2012	26	23	148	5	740	2474
2012	27	27	197	9	1773	3944
2012	28	26	184	8	1472	3444
2012	29	26	106	8	848	2761
2012	30	26	101	8	808	2493
2013	1	23.2	112	5.2	582.4	2874
2013	2	23.0667	136	5.0667	689.071	3030
2013	3	22.8666	121	4.86665	588.865	2883
2013	4	25	191	7	1337	4163
2013	5	22.8	107	4.8	513.6	2845
2013	6	20.4667	111	2.4667	273.804	2421
2013	7	19.2666	198	1.26665	250.797	2407
2013	8	23.4667	199	5.46665	1087.86	3583
2013	9	26.2	141	8.2	1156.2	3884
2013	10	25.8	166	7.8	1294.8	3955
2013	11	26.7333	144	8.7333	1257.6	4041
2013	12	26.8666	166	8.86665	1471.86	3703
2013	13	25.6	182	7.6	1383.2	2941
2013	14	26.8666	169	8.86665	1498.46	3588
2013	15	27.2666	200	9.26665	1853.33	4192
2013	16	27.1334	201	9.13335	1835.8	4166
2013	17	27.0666	182	9.06665	1650.13	4014
2013	18	27.6	202	9.6	1939.2	4364
2013	19	27	208	9	1872	4219
2013	20	26.8667	193	8.8667	1711.27	3981
2013	21	27.6666	138	9.66665	1334	3458
2013	22	26.6667	167	8.66665	1447.33	3628
2013	23	25.1334	147	7.13335	1048.6	3063
2013	24	25.6667	163	7.6667	1249.67	3227
2013	25	23.8	154	5.8	893.2	2769
2013	26	22.8667	136	4.8667	661.871	2452
2013	27	26.6	116	8.6	997.6	2892
2013	28	25.6667	88	7.6667	674.67	2524
2013	29	26.2666	98	8.26665	810.132	2760
2013	30	26.3336	65	8.3336	541.684	2174
2014	1	24.2	117	6.2	725.4	2821
2014	2	24.0667	141	6.0667	855.405	2918
2014	3	23.8666	126	5.86665	739.198	2794
2014	4	26	196	8	1568	3901
2014	5	23.8	112	5.8	649.6	2613
2014	6	21.4667	116	3.4667	402.137	2322
2014	7	20.2666	203	2.26665	460.13	2332
2014	8	24.4667	204	6.46665	1319.2	3671
2014	9	27.2	146	9.2	1343.2	3575
2014	10	26.8	171	8.8	1504.8	3987
2014	11	27.7333	149	9.7333	1450.26	3939
2014	12	27.8666	171	9.86665	1687.2	3902
2014	13	26.6	187	8.6	1608.2	3707
2014	14	27.8666	174	9.86665	1716.8	3792
2014	15	28.2666	204	10.2666	2094.4	3982
2014	16	26.1334	196	8.13335	1594.14	3248
2014	17	26.0666	177	8.06665	1427.8	3038
2014	18	26.6	196	8.6	1685.6	3459
2014	19	26	203	8	1624	3404
2014	20	25.8667	188	7.8667	1478.94	3220
2014	21	26.6666	133	8.66665	1152.66	2600
2014	22	25.6667	162	7.66665	1242	2668
2014	23	24.1334	142	6.13335	870.936	2161
2014	24	24.6667	158	6.6667	1053.34	2598
2014	25	22.8	149	4.8	715.2	2053
2014	26	24	131	6	786	2476
2014	27	25.6	111	7.6	843.6	2588
2014	28	24.6667	83	6.6667	553.336	2042
2014	29	25.2666	93	7.26665	675.798	2265
2014	30	25.3336	60	7.3336	440.016	1899

## Sheet: Mayo
Year	Day	Temperature (°C)	ORD	CDD	RDD	Electricity (kWh)
2011	1	27	89	9	801	3283
2011	2	26	72	8	576	3048
2011	3	26	64	8	512	2657
2011	4	27	91	9	819	3403
2011	5	26	82	8	656	2974
2011	6	25	106	7	742	3144
2011	7	26	97	8	776	3314
2011	8	26	77	8	616	3160
2011	9	26	87	8	696	3116
2011	10	27	104	9	936	3359
2011	11	26	98	8	784	3230
2011	12	27	95	9	855	3297
2011	13	27	104	9	936	3302
2011	14	26	119	8	952	3458
2011	15	26	56	8	448	2360
2011	16	26	109	8	872	3065
2011	17	26	111	8	888	3283
2011	18	27	75	9	675	2939
2011	19	26	90	8	720	2967
2011	20	27	119	9	1071	3491
2011	21	27	135	9	1215	3793
2011	22	26	95	8	760	3050
2011	23	27	97	9	873	3066
2011	24	27	69	9	621	2780
2011	25	26	113	8	904	3271
2011	26	26	84	8	672	2875
2011	27	27	99	9	891	3178
2011	28	26	109	8	872	3352
2011	29	26	71	8	568	2538
2011	30	27	78	9	702	3064
2011	31	27	65	9	585	2941
2012	1	26	81	8	648	2769
2012	2	27	117	9	1053	3435
2012	3	27	89	9	801	3070
2012	4	27	123	9	1107	3474
2012	5	26	153	8	1224	3697
2012	6	25	114	7	798	3095
2012	7	26	87	8	696	2877
2012	8	26	86	8	688	2784
2012	9	27	103	9	927	3267
2012	10	27	103	9	927	3358
2012	11	27	101	9	909	3213
2012	12	29	170	11	1870	4266
2012	13	28	100	10	1000	3278
2012	14	26	146	8	1168	3374
2012	15	26	121	8	968	2837
2012	16	26	155	8	1240	3393
2012	17	26	106	8	848	2743
2012	18	27	133	9	1197	3198
2012	19	27	190	9	1710	3949
2012	20	26	192	8	1536	3679
2012	21	27	163	9	1467	3401
2012	22	24	179	6	1074	2973
2012	23	22	147	4	588	2351
2012	24	27	96	9	864	2764
2012	25	27	125	9	1125	3237
2012	26	26	166	8	1328	3621
2012	27	26	113	8	904	2936
2012	28	26	107	8	856	2874
2012	29	27	96	9	864	2855
2012	30	27	96	9	864	3092
2012	31	27	102	9	918	3136
2013	1	28.2142	57	10.2142	582.212	2664
2013	2	25.8663	85	7.86625	668.631	2889
2013	3	26.3259	43	8.3259	358.014	2191
2013	4	26.3214	58	8.32145	482.644	2286
2013	5	24.3082	50	6.30815	315.408	1670
2013	6	24.8505	71	6.85045	486.382	2268
2013	7	22.5581	102	4.55805	464.921	2331
2013	8	25.4999	69	7.49995	517.497	2777
2013	9	27.7056	71	9.70555	689.094	2980
2013	10	29.0403	71	11.0403	783.858	3195
2013	11	27.4333	123	9.4333	1160.3	3401
2013	12	27.5626	83	9.5626	793.696	3119
2013	13	25.683	81	7.683	622.323	2864
2013	14	26.549	63	8.549	538.587	2738
2013	15	24.5359	79	6.53595	516.34	2474
2013	16	25.1338	78	7.13385	556.44	2657
2013	17	28.2099	82	10.2099	837.216	3057
2013	18	28.4063	93	10.4063	967.786	3143
2013	19	27.6653	96	9.66535	927.874	3058
2013	20	26.8573	105	8.85725	930.011	2935
2013	21	26.5181	82	8.51805	698.48	2610
2013	22	27.4512	77	9.4512	727.742	2849
2013	23	26.9108	64	8.91075	570.288	2635
2013	24	26.3036	62	8.30355	514.82	2534
2013	25	25.7634	73	7.76345	566.732	2657
2013	26	26.094	67	8.094	542.298	2624
2013	27	25.2189	54	7.2189	389.821	1929
2013	28	26.0846	73	8.08465	590.179	2446
2013	29	26.75	73	8.75	638.75	2765
2013	30	25.8079	77	7.80795	601.212	2607
2013	31	26.6741	59	8.67415	511.775	2702
2014	1	27.2142	59	9.21425	543.641	2372
2014	2	24.8663	87	6.86625	597.364	2234
2014	3	25.3259	45	7.3259	329.665	1921
2014	4	25.3214	60	7.32145	439.287	2443
2014	5	23.3082	52	5.30815	276.024	1813
2014	6	23.8505	73	5.85045	427.083	2239
2014	7	21.5581	104	3.55805	370.037	1844
2014	8	24.4999	71	6.49995	461.496	2331
2014	9	25	73	7	511	2352
2014	10	28.0403	73	10.0403	732.938	2572
2014	11	26.4333	123	8.4333	1037.3	2874
2014	12	26.5626	85	8.5626	727.821	2490
2014	13	24.683	83	6.683	554.689	2300
2014	14	25.549	65	7.549	490.685	2276
2014	15	23.5359	81	5.53595	448.412	2263
2014	16	26.1338	76	8.13385	618.173	2474
2014	17	29.2099	80	11.2099	896.796	2827
2014	18	29.4063	91	11.4063	1037.97	2899
2014	19	28.6653	94	10.6653	1002.54	2904
2014	20	27.8573	103	9.85725	1015.3	2724
2014	21	27.5181	80	9.51805	761.444	2543
2014	22	26.45	75	8.45	633.75	2142
2014	23	27.9108	62	9.91075	614.466	2204
2014	24	27.3036	60	9.30355	558.213	2270
2014	25	26.7634	71	8.76345	622.205	2312
2014	26	28	65	10	650	2092
2014	27	26.2189	52	8.2189	427.383	2009
2014	28	27.0846	71	9.08465	645.01	2268
2014	29	27.75	71	9.75	692.25	2322
2014	30	26.8079	75	8.80795	660.596	2459
2014	31	26.6741	59	8.67415	511.775	2238

## Sheet: Junio
Year	Day	Temperature (°C)	ORD	CDD	RDD	Electricity (kWh)
2011	1	27	81	9	729	3057
2011	2	27	82	9	738	3245
2011	3	27	123	9	1107	3931
2011	4	27	135	9	1215	4037
2011	5	27	83	9	747	3169
2011	6	25	98	7	686	2760
2011	7	27	84	9	756	3181
2011	8	27	98	9	882	3665
2011	9	26	80	8	640	2726
2011	10	26	126	8	1008	3799
2011	11	27	144	9	1296	4318
2011	12	27	105	9	945	3562
2011	13	30	91	12	1092	3389
2011	14	33	88	15	1320	4057
2011	15	30	93	12	1116	3420
2011	16	28	95	10	950	3381
2011	17	27	128	9	1152	3541
2011	18	27	151	9	1359	4022
2011	19	28	120	10	1200	3604
2011	20	28	114	10	1140	3451
2011	21	27	120	9	1080	3447
2011	22	28	104	10	1040	3358
2011	23	27	105	9	945	3339
2011	24	27	117	9	1053	3563
2011	25	27	149	9	1341	4273
2011	26	27	78	9	702	3008
2011	27	27	78	9	702	2893
2011	28	28	79	10	790	2948
2011	29	28	65	10	650	2526
2011	30	29	74	11	814	3320
2012	1	27	131	9	1179	3227
2012	2	28	151	10	1510	3583
2012	3	27	106	9	954	2747
2012	4	28	87	10	870	2181
2012	5	27	79	9	711	1999
2012	6	27	116	9	1044	2753
2012	7	28	92	10	920	2564
2012	8	30	155	12	1860	4161
2012	9	28	160	10	1600	3699
2012	10	29	136	11	1496	3603
2012	11	28	113	10	1130	3263
2012	12	30	114	12	1368	3698
2012	13	28	151	10	1510	3996
2012	14	27	124	9	1116	3404
2012	15	27	187	9	1683	4268
2012	16	27	196	9	1764	4169
2012	17	27	123	9	1107	3393
2012	18	27	148	9	1332	3795
2012	19	26	119	8	952	2921
2012	20	27	124	9	1116	3471
2012	21	26	114	8	912	2923
2012	22	27	138	9	1242	3604
2012	23	27	127	9	1143	3377
2012	24	28	93	10	930	2817
2012	25	28	155	10	1550	3997
2012	26	27	95	9	855	2315
2012	27	28	102	10	1020	2967
2012	28	28	101	10	1010	2839
2012	29	27	176	9	1584	4044
2012	30	27	197	9	1773	4176
2013	1	26.1121	86	8.11215	697.645	2261
2013	2	26.2915	63	8.2915	522.364	1658
2013	3	25.9776	77	7.9776	614.275	1841
2013	4	26.426	63	8.426	530.838	1710
2013	5	26.0224	71	8.02245	569.594	1803
2013	6	25.9327	71	7.93275	563.225	1732
2013	7	27.4574	101	9.4574	955.197	2562
2013	8	29.9238	116	11.9238	1383.16	3419
2013	9	29.4305	111	11.4305	1268.79	3305
2013	10	28.5785	114	10.5785	1205.95	3152
2013	11	28.8475	103	10.8475	1117.3	3139
2013	12	27.9507	131	9.9507	1303.54	3241
2013	13	27.861	111	9.86095	1094.57	3318
2013	14	27.0986	103	9.09865	937.161	2849
2013	15	27.7265	149	9.7265	1449.25	3854
2013	16	27.3094	114	9.30945	1061.28	3685
2013	17	27.6233	84	9.6233	808.357	2741
2013	18	28.2511	79	10.2511	809.837	2791
2013	19	27.1301	108	9.13005	986.045	3311
2013	20	28.565	77	10.565	813.505	2676
2013	21	27.6234	67	9.62335	644.764	2501
2013	22	27.0404	102	9.04035	922.116	3167
2013	23	27.5785	86	9.5785	823.751	2786
2013	24	26.1435	86	8.1435	700.341	2574
2013	25	27.444	103	9.44395	972.727	3205
2013	26	27.8027	96	9.8027	941.059	3192
2013	27	27.3991	95	9.39915	892.919	2819
2013	28	27.444	52	9.44395	491.085	1738
2013	29	27.0852	62	9.0852	563.282	2125
2013	30	25.8296	52	7.8296	407.139	1611
2014	1	25.1121	81	7.11215	576.084	1572
2014	2	25.2915	58	7.2915	422.907	1354
2014	3	24.9776	72	6.9776	502.387	1283
2014	4	25.426	58	7.426	430.708	1132
2014	5	25.0224	66	7.02245	463.482	1245
2014	6	24.9327	66	6.93275	457.561	1237
2014	7	26.4574	96	8.4574	811.91	2312
2014	8	28.9238	111	10.9238	1212.54	2792
2014	9	28.4305	106	10.4305	1105.63	2737
2014	10	27.5785	109	9.5785	1044.06	2486
2014	11	27.8475	98	9.84755	965.06	2492
2014	12	26.9507	126	8.9507	1127.79	2593
2014	13	26.861	106	8.86095	939.261	2484
2014	14	26.0986	98	8.09865	793.668	2517
2014	15	26.7265	144	8.7265	1256.62	3025
2014	16	28.3094	119	10.3094	1226.82	3107
2014	17	28.6233	89	10.6233	945.474	2724
2014	18	29.2511	84	11.2511	945.092	2723
2014	19	28.1301	113	10.1301	1144.7	2907
2014	20	29.565	82	11.565	948.33	2880
2014	21	28.6234	72	10.6234	764.881	2311
2014	22	28.0404	107	10.0404	1074.32	3048
2014	23	28	91	10	910	2776
2014	24	27.1435	91	9.1435	832.058	2724
2014	25	28.444	108	10.444	1127.95	3061
2014	26	28.8027	101	10.8027	1091.07	3070
2014	27	28.3991	100	10.3991	1039.91	2918
2014	28	28.444	57	10.444	595.305	1818
2014	29	28.0852	65	10.0852	655.538	2127
2014	30	26.8296	57	8.8296	503.287	1694

## Sheet: Julio
Year	Day	Temperature (°C)	ORD	CDD	RDD	Electricity (kWh)
2011	1	29	50	11	550	2830
2011	2	28	61	10	610	2881
2011	3	27	40	9	360	2584
2011	4	27	42	9	378	2560
2011	5	27	54	9	486	2697
2011	6	26	75	8	600	2976
2011	7	26	78	8	624	2926
2011	8	26	73	8	584	2874
2011	9	27	84	9	756	3242
2011	10	27	94	9	846	3334
2011	11	27	83	9	747	3056
2011	12	27	78	9	702	2839
2011	13	27	79	9	711	2964
2011	14	29	69	11	759	2943
2011	15	28	107	10	1070	3358
2011	16	29	142	11	1562	3571
2011	17	27	93	9	837	2772
2011	18	29	91	11	1001	2924
2011	19	28	103	10	1030	3125
2011	20	29	91	11	1001	2892
2011	21	28	82	10	820	2749
2011	22	28	126	10	1260	3402
2011	23	29	143	11	1573	3864
2011	24	29	126	11	1386	3609
2011	25	27	119	9	1071	2982
2011	26	27	107	9	963	2843
2011	27	28	100	10	1000	3297
2011	28	29	71	11	781	3060
2011	29	29	106	11	1166	3417
2011	30	29	128	11	1408	3696
2011	31	27	78	9	702	2726
2012	1	27	73	9	657	3084
2012	2	27	62	9	558	3248
2012	3	28	77	10	770	3564
2012	4	27	71	9	639	3356
2012	5	27	67	9	603	3156
2012	6	29	98	11	1078	3795
2012	7	28	118	10	1180	4078
2012	8	29	81	11	891	3761
2012	9	28	78	10	780	3610
2012	10	28	78	10	780	3577
2012	11	27	99	9	891	3658
2012	12	33	99	15	1485	4569
2012	13	28	146	10	1460	4051
2012	14	26	163	8	1304	3970
2012	15	27	110	9	990	3448
2012	16	27	96	9	864	3456
2012	17	27	100	9	900	3574
2012	18	28	155	10	1550	4252
2012	19	28	127	10	1270	4082
2012	20	28	108	10	1080	3527
2012	21	29	155	11	1705	4221
2012	22	27	115	9	1035	3381
2012	23	27	118	9	1062	3307
2012	24	28	95	10	950	3163
2012	25	27	148	9	1332	3813
2012	26	27	135	9	1215	3503
2012	27	28	175	10	1750	4371
2012	28	28	187	10	1870	4389
2012	29	28	118	10	1180	3572
2012	30	27	109	9	981	3415
2012	31	27	84	9	756	2979
2013	1	26.2064	54	8.2064	443.146	2339
2013	2	25.798	42	7.798	327.516	2369
2013	3	27.1098	48	9.1098	437.27	2384
2013	4	28.3532	49	10.3532	507.307	2568
2013	5	27.532	30	9.53205	285.961	2188
2013	6	26.4241	63	8.4241	530.718	2552
2013	7	27.3349	50	9.3349	466.745	2514
2013	8	28.3027	57	10.3027	587.254	2676
2013	9	27.6193	37	9.61925	355.912	2235
2013	10	29	78	11	858	3013
2013	11	28.454	67	10.454	700.418	2698
2013	12	27.8394	47	9.83945	462.454	2508
2013	13	26.8117	48	8.81175	422.964	2244
2013	14	27.8485	58	9.84855	571.216	2464
2013	15	27.7156	83	9.71555	806.391	2723
2013	16	28.408	61	10.408	634.888	2383
2013	17	26.555	80	8.555	684.4	2475
2013	18	28.8301	90	10.8301	974.713	2718
2013	19	29.2475	114	11.2475	1282.21	3179
2013	20	28.6328	99	10.6328	1052.65	2848
2013	21	28.8762	101	10.8762	1098.49	2876
2013	22	28.5366	62	10.5366	653.269	2331
2013	23	27.7157	46	9.7157	446.922	2155
2013	24	28.133	62	10.133	628.246	2349
2013	25	27.2431	89	9.2431	822.636	2689
2013	26	26.2843	59	8.28435	488.777	2072
2013	27	26.5641	58	8.5641	496.718	2295
2013	28	27.7385	40	9.7385	389.54	2222
2013	29	28.0185	47	10.0185	470.867	2238
2013	30	28.0917	31	10.0917	312.843	2119
2013	31	28.578	51	10.578	539.478	2494
2014	1	25.2064	49	7.2064	353.114	1814
2014	2	24.798	37	6.798	251.526	1823
2014	3	26.1098	43	8.1098	348.721	2037
2014	4	27.3532	44	9.3532	411.541	2177
2014	5	26	25	8	200	1806
2014	6	25.4241	58	7.4241	430.598	2184
2014	7	26.3349	45	8.3349	375.071	1998
2014	8	27.3027	52	9.3027	483.74	2157
2014	9	26.6193	32	8.61925	275.816	1923
2014	10	28	73	10	730	2569
2014	11	27.454	62	9.454	586.148	2375
2014	12	26.8394	42	8.83945	371.257	2085
2014	13	25.8117	43	7.81175	335.905	1719
2014	14	26.8485	53	8.84855	468.973	2045
2014	15	26.7156	78	8.71555	679.813	2223
2014	16	29.408	66	11.408	752.928	2084
2014	17	27.555	85	9.555	812.175	2258
2014	18	29.8301	95	11.8301	1123.86	2678
2014	19	30.2475	117	12.2475	1432.95	2932
2014	20	29.6328	104	11.6328	1209.82	2617
2014	21	29.8762	106	11.8762	1258.87	2829
2014	22	29.5366	67	11.5366	772.952	2086
2014	23	28.7157	51	10.7157	546.501	1900
2014	24	29.133	67	11.133	745.911	2168
2014	25	28.2431	94	10.2431	962.851	2513
2014	26	27.2843	64	9.28435	594.198	1900
2014	27	27.5641	63	9.5641	602.538	2186
2014	28	28.7385	45	10.7385	483.233	1966
2014	29	29.0185	52	11.0185	572.959	2188
2014	30	29.0917	36	11.0917	399.301	1912
2014	31	28.578	51	10.578	539.478	2019

## Sheet: Agosto
Year	Day	Temperature (°C)	ORD	CDD	RDD	Electricity (kWh)
2011	1	27	79	9	711	3590
2011	2	28	77	10	770	3711
2011	3	29	132	11	1452	4715
2011	4	28	79	10	790	3914
2011	5	28	112	10	1120	4186
2011	6	27	144	9	1296	4443
2011	7	28	107	10	1070	4308
2011	8	27	107	9	963	3995
2011	9	28	84	10	840	3885
2011	10	28	111	10	1110	4330
2011	11	27	109	9	981	3984
2011	12	28	148	10	1480	4707
2011	13	28	170	10	1700	4682
2011	14	27	95	9	855	3303
2011	15	27	82	9	738	3058
2011	16	28	94	10	940	3358
2011	17	27	99	9	891	3394
2011	18	28	86	10	860	3347
2011	19	27	160	9	1440	4057
2011	20	28	169	10	1690	4328
2011	21	29	83	11	913	3391
2011	22	29	104	11	1144	3862
2011	23	30	113	12	1356	3977
2011	24	30	102	12	1224	4100
2011	25	30	77	12	924	3728
2011	26	28	106	10	1060	3895
2011	27	28	159	10	1590	4551
2011	28	28	78	10	780	3336
2011	29	28	59	10	590	3094
2011	30	26	70	8	560	3176
2011	31	28	72	10	720	3519
2012	1	28	105	10	1050	3638
2012	2	27	87	9	783	3755
2012	3	28	115	10	1150	4238
2012	4	27	127	9	1143	4306
2012	5	28	87	10	870	3677
2012	6	27	127	9	1143	4385
2012	7	28	108	10	1080	4248
2012	8	28	126	10	1260	4486
2012	9	28	109	10	1090	4110
2012	10	26	154	8	1232	4321
2012	11	27	168	9	1512	4737
2012	12	28	136	10	1360	4469
2012	13	28	133	10	1330	3953
2012	14	28	102	10	1020	3483
2012	15	28	134	10	1340	3841
2012	16	29	131	11	1441	4034
2012	17	28	156	10	1560	4074
2012	18	28	192	10	1920	4848
2012	19	28	118	10	1180	3526
2012	20	30	126	12	1512	4229
2012	21	29	100	11	1100	3681
2012	22	30	89	12	1068	3594
2012	23	29	111	11	1221	3666
2012	24	29	160	11	1760	4759
2012	25	26	153	8	1224	3970
2012	26	28	78	10	780	3282
2012	27	27	48	9	432	2775
2012	28	28	45	10	450	2975
2012	29	27	66	9	594	3197
2012	30	28	51	10	510	3009
2012	31	29	82	11	902	3710
2013	1	28.5337	72	10.5337	758.423	2803
2013	2	27.9117	43	9.9117	426.203	2517
2013	3	28.1419	47	10.1419	476.669	2548
2013	4	27.6547	61	9.65475	588.94	2642
2013	5	28.737	41	10.737	440.215	2423
2013	6	28.5483	29	10.5483	305.902	2310
2013	7	28.8384	36	10.8384	390.182	2439
2013	8	27.6651	70	9.6651	676.557	2771
2013	9	27.8505	69	9.85055	679.688	2776
2013	10	27.4529	62	9.45285	586.077	2612
2013	11	26.5621	47	8.5621	402.419	2436
2013	12	27.3755	36	9.37545	337.516	2229
2013	13	27.4709	32	9.4709	303.069	2119
2013	14	27.9701	48	9.9701	478.565	2192
2013	15	27.4827	38	9.4827	360.343	2150
2013	16	27.8923	72	9.8923	712.246	2590
2013	17	28.5708	76	10.5708	803.381	2641
2013	18	27.4558	67	9.4558	633.539	2498
2013	19	27.8654	59	9.8654	582.059	2421
2013	20	28.6788	77	10.6788	822.271	2813
2013	21	27.4743	81	9.4743	767.418	2785
2013	22	27.3453	70	9.34535	654.174	2503
2013	23	27.3065	81	9.30655	753.831	2652
2013	24	27.761	89	9.76095	868.725	2825
2013	25	27.3183	43	9.3183	400.687	2243
2013	26	26.7858	36	8.78585	316.291	2075
2013	27	28.0922	40	10.0922	403.69	2203
2013	28	27.9641	54	9.9641	538.061	2423
2013	29	27.7906	39	9.79065	381.835	2193
2013	30	29.411	47	11.411	536.319	2519
2013	31	27.8027	65	9.8027	637.176	2647
2014	1	27.5337	67	9.53365	638.755	2500
2014	2	26.9117	38	8.9117	338.645	1958
2014	3	27.1419	42	9.1419	383.96	2007
2014	4	26.6547	56	8.65475	484.666	2177
2014	5	27.737	36	9.73695	350.53	1920
2014	6	27.5483	24	9.54835	229.16	1727
2014	7	27.8384	31	9.8384	304.99	1925
2014	8	26.6651	65	8.6651	563.232	2338
2014	9	26.8505	64	8.85055	566.435	2365
2014	10	27	57	9	513	2303
2014	11	25.5621	42	7.5621	317.608	1962
2014	12	28	31	10	310	1897
2014	13	26.4709	25	8.4709	211.773	1702
2014	14	26.9701	43	8.9701	385.714	1704
2014	15	26.4827	33	8.4827	279.929	1452
2014	16	28.8923	77	10.8923	838.707	2412
2014	17	29.5708	81	11.5708	937.235	2484
2014	18	28.4558	72	10.4558	752.818	2253
2014	19	28.8654	64	10.8654	695.386	2141
2014	20	29.6788	82	11.6788	957.666	2434
2014	21	28.4743	86	10.4743	900.79	2509
2014	22	28.3453	75	10.3453	775.901	2140
2014	23	28.3065	86	10.3065	886.363	2487
2014	24	28.761	94	10.761	1011.53	2540
2014	25	28.3183	48	10.3183	495.278	2193
2014	26	27.7858	41	9.78585	401.22	1994
2014	27	29.0922	45	11.0922	499.151	2200
2014	28	28.9641	59	10.9641	646.882	2398
2014	29	28.7906	44	10.7906	474.789	2081
2014	30	30.411	52	12.411	645.375	2350
2014	31	27.8027	65	9.8027	637.176	2384

## Sheet: Septiembre
Year	Day	Temperature (°C)	ORD	CDD	RDD	Electricity (kWh)
2011	1	29	37	11	407	2265
2011	2	29	67	11	737	2798
2011	3	28	83	10	830	3356
2011	4	27	44	9	396	2364
2011	5	28	73	10	730	3057
2011	6	28	63	10	630	2849
2011	7	28	56	10	560	2779
2011	8	28	57	10	570	2801
2011	9	27	65	9	585	2704
2011	10	27	65	9	585	2807
2011	11	27	74	9	666	2979
2011	12	27	84	9	756	3052
2011	13	27	82	9	738	3102
2011	14	27	100	9	900	3158
2011	15	27	81	9	729	2896
2011	16	27	93	9	837	2812
2011	17	27	77	9	693	2634
2011	18	27	70	9	630	2475
2011	19	27	51	9	459	2074
2011	20	27	60	9	540	2338
2011	21	27	41	9	369	1997
2011	22	28	41	10	410	2063
2011	23	27	63	9	567	2294
2011	24	27	75	9	675	2486
2011	25	27	53	9	477	2228
2011	26	27	59	9	531	2196
2011	27	27	68	9	612	2599
2011	28	27	63	9	567	2481
2011	29	27	57	9	513	2419
2011	30	30	68	12	816	3109
2012	1	28	112	10	1120	3508
2012	2	27	84	9	756	3248
2012	3	27	73	9	657	2906
2012	4	27	84	9	756	3192
2012	5	27	89	9	801	3344
2012	6	28	98	10	980	3694
2012	7	28	126	10	1260	4248
2012	8	27	160	9	1440	4668
2012	9	28	131	10	1310	4432
2012	10	28	118	10	1180	3932
2012	11	28	111	10	1110	4005
2012	12	27	106	9	954	3542
2012	13	28	93	10	930	3281
2012	14	28	101	10	1010	3013
2012	15	27	112	9	1008	3042
2012	16	28	83	10	830	2550
2012	17	28	72	10	720	2438
2012	18	29	64	11	704	2378
2012	19	28	73	10	730	2487
2012	20	26	78	8	624	2135
2012	21	27	116	9	1044	3117
2012	22	27	130	9	1170	3271
2012	23	28	83	10	830	2669
2012	24	28	83	10	830	2699
2012	25	27	71	9	639	2608
2012	26	27	106	9	954	3171
2012	27	27	71	9	639	2504
2012	28	27	77	9	693	2613
2012	29	27	95	9	855	2939
2012	30	26	86	8	688	2683
2013	1	27	59	9	531	2376
2013	2	27	64	9	576	2712
2013	3	27	54	9	486	2594
2013	4	28	55	10	550	2731
2013	5	28	55	10	550	2731
2013	6	28	71	10	710	2935
2013	7	28	59	10	590	2817
2013	8	27	64	9	576	2737
2013	9	27	72	9	648	2782
2013	10	28	65	10	650	2919
2013	11	26	107	8	856	3385
2013	12	28	75	10	750	2988
2013	13	27	70	9	700	2668
2013	14	28	76	10	760	2875
2013	15	28	43	10	430	2015
2013	16	27	53	9	477	2114
2013	17	27	44	9	396	1922
2013	18	28	42	10	420	1950
2013	19	26	49	8	392	1956
2013	20	28	73	10	730	2678
2013	21	27	77	9	693	2599
2013	22	27	73	9	657	2442
2013	23	28	45	10	450	2013
2013	24	27	42	10	420	1885
2013	25	28	68	10	680	2463
2013	26	28	76	10	760	2817
2013	27	29	46	11	506	2301
2013	28	27	63	9	567	2400
2013	29	27	51	9	459	2183
2013	30	26	52	8	416	2226
2014	1	28	62	10	620	2320
2014	2	28	67	10	670	2403
2014	3	28	57	10	570	2637
2014	4	29	58	11	638	2734
2014	5	29	58	11	638	2711
2014	6	29	74	11	814	3148
2014	7	29	62	11	682	2896
2014	8	28	67	10	670	2870
2014	9	28	75	10	750	2913
2014	10	27	68	9	612	2725
2014	11	27	110	9	990	3397
2014	12	29	78	11	858	3296
2014	13	28	73	10	730	2898
2014	14	29	79	11	869	2824
2014	15	29	46	11	506	1955
2014	16	26	50	8	400	1778
2014	17	26	41	8	328	1229
2014	18	27	39	9	351	1210
2014	19	25	46	7	322	1151
2014	20	27	70	9	630	1738
2014	21	26	74	8	592	1793
2014	22	26	70	8	560	1640
2014	23	27	42	9	378	1231
2014	24	26	39	8	312	1162
2014	25	27	65	9	585	1778
2014	26	27	73	9	657	1932
2014	27	28	43	10	430	1373
2014	28	26	60	8	480	2001
2014	29	26	48	8	384	1816
2014	30	25	47	7	329	1632

## Sheet: October
Year	Day	Temperature (°C)	ORD	CDD	RDD	Electricity (kWh)
2011	1	30	86	12	1032	4020
2011	2	30	64	12	768	3169
2011	3	27	68	9	612	2781
2011	4	28	59	10	590	3008
2011	5	28	93	10	930	3534
2011	6	27	62	9	558	2939
2011	7	27	78	9	702	3104
2011	8	27	77	9	693	3161
2011	9	27	58	9	522	2711
2011	10	27	76	9	684	3090
2011	11	27	45	9	405	2615
2011	12	27	42	9	378	2102
2011	13	28	45	10	450	2407
2011	14	25	80	7	560	2591
2011	15	27	80	9	720	2755
2011	16	25	55	7	385	2222
2011	17	27	101	9	909	3224
2011	18	27	90	9	810	3022
2011	19	28	77	10	770	2941
2011	20	23	60	5	300	1790
2011	21	23	48	5	240	1527
2011	22	23	93	5	465	1939
2011	23	25	57	7	399	1826
2011	24	24	57	6	342	1755
2011	25	24	91	6	546	2116
2011	26	27	79	9	711	2576
2011	27	27	65	9	585	2269
2011	28	27	84	9	756	2610
2011	29	26	104	8	832	2686
2011	30	26	76	8	608	2309
2011	31	26	70	8	560	2514
2012	1	24	78	6	468	1958
2012	2	27	70	9	630	2365
2012	3	28	70	10	700	2708
2012	4	28	79	10	790	2865
2012	5	28	80	10	800	2840
2012	6	27	93	9	837	2944
2012	7	28	84	10	840	2952
2012	8	29	85	11	935	3089
2012	9	27	94	9	846	2903
2012	10	28	80	10	800	2785
2012	11	27	72	9	648	2455
2012	12	26	81	8	648	2601
2012	13	25	113	7	791	2717
2012	14	27	100	9	900	2855
2012	15	27	96	9	864	2695
2012	16	27	69	9	621	2276
2012	17	28	69	10	690	2204
2012	18	27	108	9	972	2781
2012	19	28	110	10	1100	3239
2012	20	27	125	9	1125	3225
2012	21	28	73	10	730	2164
2012	22	27	108	9	972	2750
2012	23	28	94	10	940	2629
2012	24	24	134	6	804	2595
2012	25	25	130	7	910	2653
2012	26	24	118	6	708	2238
2012	27	27	133	9	1197	3278
2012	28	25	146	7	1022	3013
2012	29	25	167	7	1169	3517
2012	30	22	138	4	552	2007
2012	31	22	199	4	796	2535
2013	1	27.7842	48	9.78415	469.639	2296
2013	2	26.7269	53	8.7269	462.526	2326
2013	3	27.7842	54	9.78415	528.344	2417
2013	4	29.4361	91	11.4361	1040.69	3968
2013	5	27.8503	110	9.85025	1083.53	3986
2013	6	27.2555	82	9.2555	758.951	3381
2013	7	27.5859	65	9.5859	623.084	2894
2013	8	27.718	57	9.71805	553.929	2671
2013	9	27.1233	56	9.1233	510.905	2683
2013	10	26.9912	57	8.9912	512.498	2562
2013	11	26.5286	57	8.5286	486.13	2582
2013	12	26	113	8	904	3370
2013	13	25.0749	56	7.0749	396.194	2538
2013	14	25.0089	77	7.00885	539.681	2700
2013	15	25.0088	45	7.0088	315.396	2101
2013	16	24.6785	84	6.67845	560.99	2459
2013	17	26.3304	99	8.3304	824.71	2659
2013	18	26.5947	58	8.5947	498.493	2127
2013	19	26.7841	54	8.78415	474.344	2074
2013	20	25.6608	46	7.6608	352.397	1834
2013	21	27.0484	48	9.04845	434.326	1938
2013	22	27.4449	49	9.4449	462.8	2091
2013	23	26.8502	107	8.8502	946.971	2873
2013	24	25.6608	83	7.6608	635.846	2256
2013	25	25.7268	73	7.72685	564.06	2230
2013	26	26.5859	55	8.5859	472.224	1914
2013	27	25.7268	67	7.72685	517.699	2098
2013	28	26.6519	80	8.65195	692.156	2780
2013	29	26.1233	64	8.12335	519.894	2374
2013	30	23.9428	83	5.94275	493.248	2393
2013	31	26.3216	66	8.3216	549.226	2459
2014	1	26.78	52	8.78	456.56	2550
2014	2	27.7269	57	9.7269	554.433	2689
2014	3	28.7842	58	10.7842	625.481	2737
2014	4	30.4361	95	12.4361	1181.43	3863
2014	5	28.8503	114	10.8503	1236.93	3889
2014	6	28.2555	86	10.2555	881.973	3423
2014	7	28.5859	69	10.5859	730.427	2976
2014	8	28.718	61	10.718	653.801	2787
2014	9	28.1233	60	10.1233	607.398	2739
2014	10	27.9912	61	9.9912	609.463	2720
2014	11	27.5286	61	9.5286	581.245	2719
2014	12	27	113	9	1017	3166
2014	13	26.0749	60	8.0749	484.494	1909
2014	14	26.0089	81	8.00885	648.717	2323
2014	15	26.0088	49	8.0088	392.431	1765
2014	16	23.6785	88	5.67845	499.704	1978
2014	17	25.3304	95	7.3304	696.388	2346
2014	18	25.5947	54	7.5947	410.114	1894
2014	19	25.7841	50	7.78415	389.207	1868
2014	20	24.6608	42	6.6608	279.754	1174
2014	21	26.0484	44	8.04845	354.132	1353
2014	22	26.4449	45	8.4449	380.021	1349
2014	23	25.8502	103	7.8502	808.571	2403
2014	24	24.6608	79	6.6608	526.203	1586
2014	25	24.7268	69	6.72685	464.153	1564
2014	26	25.5859	49	7.5859	371.709	1368
2014	27	24.7268	63	6.72685	423.792	1401
2014	28	25.6519	76	7.65195	581.548	1789
2014	29	25.1233	60	7.12335	427.401	1514
2014	30	22.9428	79	4.94275	390.477	1306
2014	31	26.3216	62	8.3216	515.939	1991

[truncated: 3 more sheets: Noviembre, Diciembre, Summary]
