# Supplementary material for: Data supporting the improvement of forecasting and control of electricity consumption in hotels
Source: Data Brief. 2019 Jun 12;25:104147. doi: 10.1016/j.dib.2019.104147 (PMC6598834; doi:10.1016/j.dib.2019.104147)
Supplement: Supplementary file 2 [file mmc2.xlsx]

## Sheet: Enero
Year	Day	Temperature (°C)	ORD	CDD	RDD	Electricity (kWh)
2011	1	23	45	3	135	1993
2011	2	23	23	3	69	971
2011	3	23	42	3	126	1803
2011	4	23	45	3	135	1924
2011	5	25	36	5	180	2461
2011	6	26	40	6	240	2637
2011	7	28	43	8	344	3269
2011	8	29	36	9	324	2986
2011	9	25	31	5	155	2015
2011	10	22	30	2	60	912
2011	11	23	40	3	120	1501
2011	12	22	41	2	82	822
2011	13	28	49	8	392	2545
2011	14	23	26	3	78	991
2011	15	23	48	3	144	1654
2011	16	24	49	4	196	1835
2011	17	23	45	3	135	1302
2011	18	25	49	5	245	1897
2011	19	25	49	5	245	1886
2011	20	23	46	3	138	1486
2011	21	22	46	2	92	842
2011	22	22	44	2	88	722
2011	23	24	44	4	176	1487
2011	24	28	49	8	392	2600
2011	25	22	36	2	72	785
2011	26	28	44	8	352	2369
2011	27	23	49	3	147	1738
2011	28	28	49	8	392	2686
2011	29	24	43	4	172	1908
2011	30	25	38	5	190	2066
2011	31	24	39	4	156	1897
2012	1	27	45	7	315	3123
2012	2	21	44	1	44	1174
2012	3	28	41	8	328	3363
2012	4	22	38	2	76	1291
2012	5	25	43	5	215	3013
2012	6	24	47	4	188	2632
2012	7	23	47	3	141	2377
2012	8	24	45	4	180	2535
2012	9	26	44	6	264	3323
2012	10	28	49	8	392	3725
2012	11	27	40	7	280	3290
2012	12	27	48	7	336	3193
2012	13	22	49	2	98	1269
2012	14	23	37	3	111	1588
2012	15	25	49	5	245	2180
2012	16	21	46	1	46	694
2012	17	27	39	7	273	2310
2012	18	26	49	6	294	2236
2012	19	21	47	1	47	743
2012	20	26	49	6	294	2054
2012	21	21	41	1	41	287
2012	22	21	33	1	33	261
2012	23	25	45	5	225	1567
2012	24	21	39	1	39	332
2012	25	28	49	8	392	2387
2012	26	23	47	3	141	1285
2012	27	22	46	2	92	700
2012	28	25	49	5	245	2141
2012	29	22	46	2	92	806
2012	30	26	48	6	288	2289
2012	31	23	46	3	138	1700
2013	1	27	47	7	329	2515
2013	2	27	41	7	287	2483
2013	3	23	42	3	126	1590
2013	4	27	47	7	329	3074
2013	5	23	46	3	138	1786
2013	6	24	49	4	196	2378
2013	7	24	44	4	176	2146
2013	8	25	41	5	205	2360
2013	9	25	41	5	205	2361
2013	10	27	44	7	308	2830
2013	11	22	34	2	68	725
2013	12	25	40	5	200	2351
2013	13	25	37	5	185	2102
2013	14	24	49	4	196	1813
2013	15	24	48	4	192	1980
2013	16	24	47	4	188	1641
2013	17	24	40	4	160	1330
2013	18	22	25	2	50	272
2013	19	24	41	4	164	1473
2013	20	21	22	1	22	146
2013	21	26	44	6	264	1854
2013	22	27	31	7	217	1582
2013	23	24	38	4	152	1429
2013	24	23	43	3	129	1191
2013	25	28	47	8	376	2450
2013	26	28	48	8	384	2348
2013	27	27	45	7	315	2259
2013	28	26	44	6	264	2186
2013	29	29	46	9	414	2942
2013	30	28	45	8	360	2691
2013	31	28	49	8	392	2588
2014	1	27.35	48	7.35	352.8	2950
2014	2	26.35	43	6.35	273.05	3291
2014	3	26.35	49	6.35	311.15	3119
2014	4	27.35	44	7.35	323.4	3217
2014	5	25.35	45	5.35	240.75	3066
2014	6	26.35	43	6.35	273.05	3141
2014	7	25.35	47	5.35	251.45	2969
2014	8	25.35	46	5.35	246.1	2868
2014	9	26.35	40	6.35	254	3190
2014	10	25.35	45	5.35	240.75	2996
2014	11	25.35	44	5.35	235.4	2890
2014	12	25.35	42	5.35	224.7	2988
2014	13	24.35	47	4.35	204.45	2110
2014	14	24.35	45	4.35	195.75	2096
2014	15	24.35	45	4.35	195.75	1508
2014	16	23.35	48	3.35	160.8	1375
2014	17	25.35	47	5.35	251.45	1622
2014	18	23.35	46	3.35	154.1	1212
2014	19	23.35	46	3.35	154.1	1212
2014	20	24.35	44	4.35	191.4	1412
2014	21	23.35	45	3.35	150.75	1185
2014	22	22.35	46	2.35	108.1	1027
2014	23	22.35	45	2.35	105.75	678
2014	24	23.35	43	3.35	144.05	1163
2014	25	22.35	39	2.35	91.65	651
2014	26	21.35	46	1.35	62.1	498
2014	27	23.35	46	3.35	154.1	1966
2014	28	24.35	48	4.35	208.8	2184
2014	29	22.35	47	2.35	110.45	1110
2014	30	21.35	44	1.35	59.4	690
2014	31	21.35	44	1.35	59.4	659

## Sheet: Febrero
Year	Day	Temperature (°C)	ORD	CDD	RDD	Electricity (kWh)
2011	1	25	48	5	240	2270
2011	2	24	43	4	172	1585
2011	3	26	39	6	234	2095
2011	4	25	34	5	170	1258
2011	5	23	46	3	138	1254
2011	6	25	44	5	220	1926
2011	7	27	49	7	343	2386
2011	8	27	49	7	343	2119
2011	9	26	45	6	270	2351
2011	10	25	48	5	240	2440
2011	11	25	49	5	245	2245
2011	12	23	47	3	141	1517
2011	13	22	45	2	90	1051
2011	14	22	49	2	98	1035
2011	15	22	49	2	98	1338
2011	16	22	49	2	98	1490
2011	17	24	49	4	196	2003
2011	18	23	48	3	144	1241
2011	19	24	49	4	196	1447
2011	20	23	32	3	96	1175
2011	21	25	47	5	235	2208
2011	22	26	45	6	270	2343
2011	23	24	46	4	184	1965
2011	24	23	49	3	147	1389
2011	25	24	49	4	196	1625
2011	26	26	49	6	294	2187
2011	27	25	48	5	240	2026
2011	28	26	48	6	288	1918
2012	1	24	42	4	168	1952
2012	2	25	49	5	245	2902
2012	3	24	49	4	196	1614
2012	4	25	49	5	245	2264
2012	5	24	41	4	164	1829
2012	6	24	49	4	196	2082
2012	7	25	49	5	245	1935
2012	8	26	49	6	294	2623
2012	9	25	49	5	245	2369
2012	10	24	47	4	188	1545
2012	11	25	44	5	220	2073
2012	12	21	41	1	41	1179
2012	13	21	49	1	49	1282
2012	14	22	49	2	98	1527
2012	15	25	49	5	245	2825
2012	16	24	49	4	196	1763
2012	17	25	42	5	210	1993
2012	18	24	49	4	196	1480
2012	19	25	46	5	230	2466
2012	20	24	49	4	196	1973
2012	21	25	44	5	220	2252
2012	22	24	49	4	196	1698
2012	23	25	40	5	200	2186
2012	24	25	47	5	235	2368
2012	25	24	41	4	164	1794
2012	26	25	43	5	215	1626
2012	27	24	48	4	192	1877
2012	28	24	44	4	176	1863
2012	29	25	48	5	240	2438
2013	1	22.1003	34	2.10035	71.4119	1638
2013	2	24.544	47	4.544	213.568	2545
2013	3	22.32	40	2.32	92.8	1464
2013	4	22.32	45	2.32	104.4	1606
2013	5	23.1029	39	3.10285	121.011	1604
2013	6	22.32	48	2.32	111.36	1662
2013	7	23.9545	44	3.95445	173.996	1549
2013	8	23.24	41	3.24	132.84	1803
2013	9	22.9642	44	2.96415	130.423	1484
2013	10	24.6181	44	4.6181	203.196	1838
2013	11	26.1848	48	6.18475	296.868	2791
2013	12	25.909	48	5.90895	283.63	2311
2013	13	24.2294	48	4.22935	203.009	1687
2013	14	25.2697	44	5.2697	231.867	2204
2013	15	25.0812	47	5.08115	238.814	2093
2013	16	23.0509	47	3.0509	143.392	1637
2013	17	23.32	36	3.32	119.52	1616
2013	18	22.32	47	2.32	109.04	1769
2013	19	23.4517	41	3.45165	141.518	1630
2013	20	25.544	42	5.54395	232.846	1978
2013	21	25.8819	43	5.8819	252.922	2511
2013	22	25.519	41	5.519	226.279	2324
2013	23	26.3833	46	6.38325	293.63	2724
2013	24	25.1425	39	5.1425	200.557	1641
2013	25	25.9198	43	5.91975	254.549	2401
2013	26	27.5733	47	7.57325	355.943	2975
2013	27	27.3856	47	7.38555	347.121	2654
2013	28	22.2852	44	2.28515	100.547	1566
2014	1	21.1003	46	1.10035	50.6161	1059
2014	2	23.544	47	3.544	166.568	1810
2014	3	22	45	2	90	889
2014	4	21.32	45	1.32	59.4	1090
2014	5	22.1029	45	2.10285	94.6283	1096
2014	6	21.32	48	1.32	63.36	1059
2014	7	22.9545	44	2.95445	129.996	961
2014	8	22.24	41	2.24	91.84	1185
2014	9	21.9642	44	1.96415	86.4226	1163
2014	10	23.6181	44	3.6181	159.196	1272
2014	11	25.1848	48	5.18475	248.868	2140
2014	12	24.909	48	4.90895	235.63	2230
2014	13	23.2294	48	3.22935	155.009	1054
2014	14	24.2697	44	4.2697	187.867	1614
2014	15	26.0812	47	6.08115	285.814	2071
2014	16	25	47	5	235	1895
2014	17	24.32	49	4.32	211.68	1848
2014	18	23.32	47	3.32	156.04	1506
2014	19	25	41	5	205	1617
2014	20	26.544	46	6.54395	301.022	1941
2014	21	26.8819	43	6.8819	295.922	1978
2014	22	26.519	41	6.519	267.279	2070
2014	23	27.3833	46	7.38325	339.63	2229
2014	24	26.1425	47	6.1425	288.697	1613
2014	25	26.9198	43	6.91975	297.549	1838
2014	26	28.5733	47	8.57325	402.943	2083
2014	27	28.3856	47	8.38555	394.121	2382
2014	28	24	44	4	176	1375

## Sheet: Marzo
Year	Day	Temperature (°C)	ORD	CDD	RDD	Electricity (kWh)
2011	1	24.8	49	4.8	235.2	2543
2011	2	24.8	49	4.8	235.2	2164
2011	3	22.8	47	2.8	131.6	1507
2011	4	22.8	47	2.8	131.6	1525
2011	5	21.8	49	1.8	88.2	1457
2011	6	22.8	47	2.8	131.6	1321
2011	7	22.8	49	2.8	137.2	1979
2011	8	23.8	49	3.8	186.2	1709
2011	9	24.8	44	4.8	211.2	2034
2011	10	22.8	43	2.8	120.4	1573
2011	11	24	48	4	192	2000
2011	12	22.8	47	2.8	131.6	1926
2011	13	23.8	45	3.8	171	1763
2011	14	22.8	49	2.8	137.2	1699
2011	15	24.8	49	4.8	235.2	2143
2011	16	27.8	49	7.8	382.2	2289
2011	17	25.8	49	5.8	284.2	2334
2011	18	24.8	35	4.8	168	1564
2011	19	23.8	44	3.8	167.2	1319
2011	20	24.8	49	4.8	235.2	1921
2011	21	23.8	41	3.8	155.8	1685
2011	22	24.8	49	4.8	235.2	2038
2011	23	24.8	46	4.8	220.8	2381
2011	24	25.8	49	5.8	284.2	2282
2011	25	24.8	38	4.8	182.4	1766
2011	26	25.8	49	5.8	284.2	2497
2011	27	27.8	44	7.8	343.2	2095
2011	28	28.8	48	8.8	422.4	2760
2011	29	27.8	46	7.8	358.8	2635
2011	30	27.8	39	7.8	304.2	2333
2011	31	28.8	18	8.8	158.4	1822
2012	1	24	49	4	196	1825
2012	2	25	41	5	205	1756
2012	3	24	49	4	196	2168
2012	4	26	49	6	294	2400
2012	5	23	49	3	147	1515
2012	6	23	46	3	138	1542
2012	7	26	42	6	252	2092
2012	8	26	48	6	288	2352
2012	9	24	47	4	188	1912
2012	10	24	44	4	176	1716
2012	11	26	45	6	270	2181
2012	12	24	49	4	196	1870
2012	13	25	47	5	235	2121
2012	14	24	47	4	188	1898
2012	15	26	49	6	294	2685
2012	16	27	43	7	301	2212
2012	17	25	46	5	230	1921
2012	18	27	44	7	308	2362
2012	19	25	49	5	245	1985
2012	20	25	41	5	205	1874
2012	21	26	46	6	276	2154
2012	22	25	46	5	230	1884
2012	23	25	43	5	215	2258
2012	24	25	45	5	225	2003
2012	25	25	34	5	170	1723
2012	26	24	47	4	188	1816
2012	27	24	47	4	188	1688
2012	28	24	38	4	152	1596
2012	29	24	44	4	176	1736
2012	30	24	38	4	152	1824
2012	31	25	45	5	225	1880
2013	1	22.5855	39	2.5855	100.835	1398
2013	2	22.5855	45	2.5855	116.347	1239
2013	3	23.5855	41	3.5855	147.005	1886
2013	4	24.5855	44	4.5855	201.762	1800
2013	5	23.5855	43	3.5855	154.176	1524
2013	6	22.5855	49	2.5855	126.689	1706
2013	7	23.5855	48	3.5855	172.104	2127
2013	8	25.5855	49	5.5855	273.69	2187
2013	9	25.5855	43	5.5855	240.176	1905
2013	10	24.0526	42	4.05255	170.207	1713
2013	11	24.2322	45	4.2322	190.449	2108
2013	12	24.8609	46	4.86095	223.604	1871
2013	13	23.2442	44	3.24415	142.743	2222
2013	14	22.795	45	2.79505	125.777	1399
2013	15	24.5855	47	4.5855	215.518	1952
2013	16	23.5855	47	3.5855	168.518	1795
2013	17	25.3999	49	5.3999	264.595	2231
2013	18	26.0286	45	6.0286	271.287	1842
2013	19	23.1543	49	3.15435	154.563	1858
2013	20	25.0406	47	5.0406	236.908	2095
2013	21	24.7712	37	4.77115	176.533	1711
2013	22	27.1963	44	7.1963	316.637	2347
2013	23	28.4537	47	8.45375	397.326	2938
2013	24	29.0825	43	9.0825	390.547	2960
2013	25	26.6573	49	6.65735	326.21	2240
2013	26	25.5855	48	5.5855	268.104	2160
2013	27	23.5855	44	3.5855	157.762	1529
2013	28	24.5855	44	4.5855	201.762	1621
2013	29	26.5855	43	6.5855	283.176	2112
2013	30	23.6933	37	3.6933	136.652	1525
2013	31	25.3101	44	5.31005	233.642	2140
2014	1	22.5855	47	2.5855	121.518	1158
2014	2	25	49	5	245	1729
2014	3	23.5855	48	3.5855	172.104	1334
2014	4	24.5855	48	4.5855	220.104	1630
2014	5	23.5855	47	3.5855	168.518	1490
2014	6	22.5855	47	2.5855	121.518	1231
2014	7	23.5855	48	3.5855	172.104	1392
2014	8	25.5855	49	5.5855	273.69	1784
2014	9	25.5855	47	5.5855	262.518	2284
2014	10	24.0526	46	4.05255	186.417	1564
2014	11	24.2322	49	4.2322	207.378	1555
2014	12	24.8609	49	4.86095	238.187	1528
2014	13	23.2442	48	3.24415	155.719	1712
2014	14	24	49	4	196	1420
2014	15	24.5855	48	4.5855	220.104	1538
2014	16	23.5855	47	3.5855	168.518	1433
2014	17	25.3999	48	5.3999	259.195	1943
2014	18	26.0286	49	6.0286	295.401	1900
2014	19	23.1543	47	3.15435	148.254	1781
2014	20	25.0406	49	5.0406	246.989	1810
2014	21	24.7712	46	4.77115	219.473	1661
2014	22	27.1963	48	7.1963	345.422	1968
2014	23	28.4537	48	8.45375	405.78	2382
2014	24	29.0825	47	9.0825	426.877	2625
2014	25	26.6573	49	6.65735	326.21	2256
2014	26	25.5855	47	5.5855	262.518	1625
2014	27	23.5855	48	3.5855	172.104	1493
2014	28	24.5855	47	4.5855	215.518	1692
2014	29	26.5855	46	6.5855	302.933	2120
2014	30	23.6933	46	3.6933	169.892	1482
2014	31	25.3101	47	5.31005	249.572	1578

## Sheet: Abril
Year	Day	Temperature (°C)	ORD	CDD	RDD	Electricity (kWh)
2011	1	27.45	37	7.45	275.65	1894
2011	2	27.45	48	7.45	357.6	2575
2011	3	25.45	49	5.45	267.05	2447
2011	4	25.45	49	5.45	267.05	1863
2011	5	24.45	45	4.45	200.25	1640
2011	6	25.45	47	5.45	256.15	1824
2011	7	25.45	48	5.45	261.6	2127
2011	8	26.45	32	6.45	206.4	2171
2011	9	27.45	43	7.45	320.35	2371
2011	10	25.45	48	5.45	261.6	2107
2011	11	26.65	49	6.65	325.85	2257
2011	12	25.45	48	5.45	261.6	2284
2011	13	26.45	47	6.45	303.15	2387
2011	14	25.45	43	5.45	234.35	1918
2011	15	27.45	42	7.45	312.9	2051
2011	16	30.45	48	10.45	501.6	2726
2011	17	28.45	49	8.45	414.05	2472
2011	18	27.45	49	7.45	365.05	2630
2011	19	26.45	48	6.45	309.6	2061
2011	20	27.45	47	7.45	350.15	1929
2011	21	26.45	43	6.45	277.35	2025
2011	22	27.45	48	7.45	357.6	2406
2011	23	27.45	45	7.45	335.25	2271
2011	24	28.45	44	8.45	371.8	2610
2011	25	27.45	45	7.45	335.25	2480
2011	26	28.45	49	8.45	414.05	2388
2011	27	30.45	42	10.45	438.9	2619
2011	28	31.45	49	11.45	561.05	3148
2011	29	30.45	27	10.45	282.15	2002
2011	30	30.45	49	10.45	512.05	3229
2012	1	28.13	35	8.13	284.55	2097
2012	2	26.13	47	6.13	288.11	1993
2012	3	28.13	45	8.13	365.85	2500
2012	4	28.13	47	8.13	382.11	2276
2012	5	28.13	49	8.13	398.37	2604
2012	6	30.13	43	10.13	435.59	2712
2012	7	28.13	46	8.13	373.98	2314
2012	8	28.13	47	8.13	382.11	2379
2012	9	26.13	41	6.13	251.33	1883
2012	10	26.13	46	6.13	281.98	2047
2012	11	26.13	36	6.13	220.68	1792
2012	12	26.13	42	6.13	257.46	1945
2012	13	28.13	29	8.13	235.77	1969
2012	14	28.13	46	8.13	373.98	2152
2012	15	28.13	45	8.13	365.85	2327
2012	16	26.13	46	6.13	281.98	1663
2012	17	28.13	44	8.13	357.72	2340
2012	18	26.13	49	6.13	300.37	1982
2012	19	26.13	49	6.13	300.37	2184
2012	20	26.13	35	6.13	214.55	1749
2012	21	28	41	8	328	1960
2012	22	28.13	47	8.13	382.11	2205
2012	23	28.13	47	8.13	382.11	2252
2012	24	26.13	47	6.13	288.11	2072
2012	25	25.13	46	5.13	235.98	1679
2012	26	25.13	49	5.13	251.37	1664
2012	27	29.13	36	9.13	328.68	1942
2012	28	28.13	45	8.13	365.85	2236
2012	29	28.13	43	8.13	349.59	2245
2012	30	28.13	43	8.13	349.59	2062
2013	1	26.1	34	6.1	207.4	1696
2013	2	25.9667	38	5.9667	226.735	1771
2013	3	25.7666	48	5.76665	276.799	2189
2013	4	27.9	31	7.9	244.9	1765
2013	5	25.7	44	5.7	250.8	2371
2013	6	23.3667	44	3.3667	148.135	1542
2013	7	22.1666	43	2.16665	93.1659	1370
2013	8	26.3666	47	6.36665	299.233	2397
2013	9	29.1	47	9.1	427.7	2788
2013	10	28.7	46	8.7	400.2	2268
2013	11	28.6333	48	8.6333	414.398	2396
2013	12	28.7666	47	8.76665	412.033	2869
2013	13	27.5	31	7.5	232.5	1923
2013	14	27	47	7	329	2213
2013	15	29.1666	42	9.16665	384.999	2237
2013	16	29.0333	38	9.03335	343.267	2361
2013	17	28	48	8	384	2554
2013	18	29.5	48	9.5	456	2551
2013	19	28.9	48	8.9	427.2	2497
2013	20	28	45	8	360	2241
2013	21	29	49	9	441	2233
2013	22	28.5666	45	8.56665	385.499	2560
2013	23	27.0333	49	7.03335	344.634	2413
2013	24	27.5667	49	7.5667	370.768	2330
2013	25	25.7	46	5.7	262.2	2106
2013	26	24.7667	22	4.7667	104.867	1446
2013	27	28.5	47	8.5	399.5	2517
2013	28	27.5667	34	7.5667	257.268	2066
2013	29	28.1666	31	8.16665	253.166	1620
2013	30	28.2336	24	8.2336	197.606	1795
2014	1	26.1	46	6.1	280.6	1663
2014	2	25.9667	48	5.9667	286.402	1958
2014	3	25.7666	48	5.76665	276.799	1613
2014	4	27.9	48	7.9	379.2	2623
2014	5	25.7	44	5.7	250.8	1804
2014	6	23.3667	44	3.3667	148.135	1335
2014	7	25	43	5	215	1434
2014	8	26.3666	47	6.36665	299.233	2006
2014	9	29.1	47	9.1	427.7	2211
2014	10	28.7	46	8.7	400.2	2063
2014	11	28.6333	48	8.6333	414.398	2511
2014	12	28.7666	47	8.76665	412.033	2106
2014	13	27.5	47	7.5	352.5	2056
2014	14	27	47	7	329	2253
2014	15	29.1666	42	9.16665	384.999	2163
2014	16	29.0333	46	9.03335	415.534	2282
2014	17	28	49	8	392	2190
2014	18	29.5	49	9.5	465.5	2732
2014	19	28.9	49	8.9	436.1	2335
2014	20	28	46	8	368	2182
2014	21	29	48	9	432	2275
2014	22	28.5666	46	8.56665	394.066	2378
2014	23	27.0333	47	7.03335	330.567	1879
2014	24	27.5667	46	7.5667	348.068	2142
2014	25	25.7	47	5.7	267.9	1721
2014	26	24.7667	46	4.7667	219.268	1606
2014	27	28.5	48	8.5	408	2161
2014	28	27.5667	49	7.5667	370.768	2279
2014	29	28.1666	47	8.16665	383.833	2268
2014	30	28.2336	46	8.2336	378.746	1999

## Sheet: Mayo
Year	Day	Temperature (°C)	ORD	CDD	RDD	Electricity (kWh)
2011	1	30.4543	35	10.4543	365.899	2469
2011	2	28.1063	48	8.10625	389.1	2819
2011	3	27.5659	36	7.5659	272.372	2262
2011	4	27.5615	13	7.56145	98.2989	989
2011	5	25.5481	18	5.54815	99.8667	1029
2011	6	26.0905	16	6.09045	97.4472	1111
2011	7	23.7981	34	3.79805	129.134	1453
2011	8	26.74	43	6.73995	289.818	2505
2011	9	28.9456	48	8.94555	250.475	1992
2011	10	30.2803	43	10.2803	442.051	2407
2011	11	29.6733	35	9.6733	338.565	2177
2011	12	29.8026	38	9.8026	372.499	2347
2011	13	27.923	40	7.923	316.92	2743
2011	14	28.789	35	8.789	307.615	2458
2011	15	26.776	37	6.77595	250.71	2330
2011	16	27.3738	28	7.37385	206.468	1971
2011	17	30.45	49	10.45	512.048	3094
2011	18	30.6463	41	10.6463	436.498	2916
2011	19	29.9053	19	9.90535	188.202	1904
2011	20	29.0973	21	9.09725	191.042	2660
2011	21	28.7581	21	8.75805	183.919	1423
2011	22	29.6912	23	9.6912	222.898	2182
2011	23	29.1508	15	9.15075	137.261	1794
2011	24	28.5436	35	8.54355	299.024	2114
2011	25	28.0035	10	8.00345	80.0345	736
2011	26	28.334	8	8.334	66.672	620
2011	27	27.4589	48	7.4589	358.027	2372
2011	28	28.3246	3	8.32465	191.467	1880
2011	29	28.99	38	8.99	341.62	2704
2011	30	28.048	13	8.04795	104.623	1190
2011	31	28.9141	49	8.91415	436.793	3245
2012	1	28.26	43	8.26	355.18	2053
2012	2	29.26	46	9.26	425.96	2549
2012	3	29.26	39	9.26	361.14	2532
2012	4	28.26	24	8.26	198.24	1501
2012	5	27.26	46	7.26	333.96	1983
2012	6	26.26	48	6.26	300.48	2098
2012	7	27.26	29	7.26	210.54	1722
2012	8	27.26	45	7.26	326.7	2128
2012	9	28.26	29	8.26	239.54	2211
2012	10	28.26	36	8.26	297.36	1947
2012	11	28.26	12	8.26	99.12	1390
2012	12	31.26	47	11.26	529.22	2582
2012	13	30.26	43	10.26	441.18	2947
2012	14	28.26	47	8.26	388.22	2271
2012	15	28.26	49	8.26	404.74	2424
2012	16	28.26	43	8.26	355.18	1840
2012	17	28.26	49	8.26	404.74	2186
2012	18	29.26	43	9.26	398.18	2256
2012	19	29.26	47	9.26	435.22	2599
2012	20	28.26	47	8.26	388.22	2434
2012	21	29.26	49	9.26	453.74	2094
2012	22	26.26	48	6.26	300.48	1938
2012	23	24.26	45	4.26	191.7	1497
2012	24	29.26	43	9.26	398.18	2238
2012	25	29.26	22	9.26	203.72	1519
2012	26	28.26	40	8.26	330.4	2159
2012	27	28.26	27	8.26	223.02	1596
2012	28	28.26	13	8.26	107.38	1392
2012	29	29.26	20	9.26	185.2	1784
2012	30	29.26	46	9.26	425.96	2672
2012	31	29.26	45	9.26	416.7	2357
2013	1	30.6103	46	10.6103	488.072	2747
2013	2	28.2623	48	8.26225	396.588	2313
2013	3	27.7219	44	7.7219	339.764	2768
2013	4	27.7174	47	7.71745	362.72	2176
2013	5	25.7042	47	5.70415	268.095	2077
2013	6	26.2465	41	6.24645	256.104	2116
2013	7	23.9541	42	3.95405	166.07	1714
2013	8	26.8959	32	6.89595	220.67	2300
2013	9	29.1016	41	9.10155	373.164	2330
2013	10	30.4363	33	10.4363	344.396	2414
2013	11	28	48	8	384	2439
2013	12	29.9586	41	9.9586	408.303	2575
2013	13	28.079	24	8.079	193.896	1742
2013	14	28.945	17	8.945	152.065	1766
2013	15	26.932	41	6.93195	284.21	2290
2013	16	27.5298	30	7.52985	225.895	2082
2013	17	30.6059	33	10.6059	349.996	2175
2013	18	30.8023	43	10.8023	464.499	2456
2013	19	30.0613	46	10.0613	462.822	2880
2013	20	29.2533	32	9.25325	296.104	2111
2013	21	28.9141	25	8.91405	222.851	1954
2013	22	29.8472	9	9.8472	88.6248	968
2013	23	29.3068	27	9.30675	251.282	1957
2013	24	28.6996	32	8.69955	278.386	1606
2013	25	28.1594	38	8.15945	310.059	2204
2013	26	28.49	26	8.49	220.74	1736
2013	27	27.6149	36	7.6149	274.136	2245
2013	28	28.4807	14	8.48065	118.729	1576
2013	29	29.146	17	9.146	155.482	1349
2013	30	28.2039	23	8.20395	188.691	1810
2013	31	29.0701	23	9.07015	208.613	1829
2014	1	30.6103	46	10.6103	360.749	2583
2014	2	28.2623	48	8.26225	305.703	2066
2014	3	27.7219	44	7.7219	316.598	2125
2014	4	27.7174	47	7.71745	231.523	1855
2014	5	25.7042	47	5.70415	188.237	1750
2014	6	26.2465	41	6.24645	268.597	1839
2014	7	23.9541	42	3.95405	181.886	1510
2014	8	26.8959	32	6.89595	220.67	1740
2014	9	29.1016	41	9.10155	418.671	1968
2014	10	30.4363	33	10.4363	500.94	1976
2014	11	28	48	8	352	2003
2014	12	28	41	8	376	2143
2014	13	28.079	34	8.079	379.713	1867
2014	14	28.945	37	8.945	366.745	2049
2014	15	26.932	41	6.93195	291.142	1849
2014	16	27.5298	30	7.52985	240.955	1532
2014	17	30.6059	33	10.6059	434.844	2079
2014	18	30.8023	43	10.8023	356.476	2302
2014	19	30.0613	46	10.0613	482.945	2445
2014	20	29.2533	32	9.25325	379.383	1872
2014	21	28.9141	45	8.91405	401.132	2168
2014	22	29.8472	30	9.8472	295.416	2061
2014	23	28.3068	47	8.30675	390.417	1883
2014	24	28.6996	32	8.69955	278.386	1919
2014	25	28.1594	38	8.15945	310.059	1805
2014	26	28.49	46	8.49	390.54	2331
2014	27	27.6149	36	7.6149	274.136	1779
2014	28	28.4807	34	8.48065	288.342	1919
2014	29	29.146	37	9.146	338.402	2183
2014	30	28.2039	43	8.20395	352.77	2028
2014	31	29.0701	43	9.07015	390.016	2152

## Sheet: Junio
Year	Day	Temperature (°C)	ORD	CDD	RDD	Electricity (kWh)
2011	1	29	18	9	162	2223
2011	2	29	21	9	189	1972
2011	3	29	14	9	126	1736
2011	4	29	13	9	117	1629
2011	5	29	22	9	198	2053
2011	6	27	13	7	91	1797
2011	7	29	21	9	189	1871
2011	8	29	31	9	279	2451
2011	9	28	26	8	208	2225
2011	10	28	41	8	328	2865
2011	11	29	24	9	216	2010
2011	12	29	23	9	207	2470
2011	13	32	16	12	192	1868
2011	14	35	37	15	555	3754
2011	15	32	15	12	180	1598
2011	16	30	26	10	260	2363
2011	17	29	41	9	369	3014
2011	18	29	38	9	342	2560
2011	19	30	23	10	230	1869
2011	20	30	20	10	200	2002
2011	21	29	31	9	279	2648
2011	22	30	3	10	30	463
2011	23	29	11	9	99	1691
2011	24	29	35	9	315	2621
2011	25	29	13	9	117	1629
2011	26	29	8	9	72	960
2011	27	29	13	9	117	1548
2011	28	30	26	10	260	1712
2011	29	30	6	10	60	802
2011	30	31	15	11	165	1750
2012	1	28.97	31	8.97	278.07	2326
2012	2	28.97	48	8.97	430.56	3243
2012	3	28.97	24	8.97	215.28	2152
2012	4	29.97	17	9.97	169.49	1852
2012	5	31	13	11	143	1728
2012	6	28.97	28	8.97	251.16	2459
2012	7	29.97	24	9.97	239.28	2110
2012	8	31.97	43	11.97	514.71	4551
2012	9	29.97	38	9.97	378.86	3399
2012	10	30.97	28	10.97	307.16	2396
2012	11	29.97	38	9.97	378.86	2736
2012	12	31.97	14	11.97	167.58	1935
2012	13	29.97	39	9.97	388.83	3162
2012	14	28.97	41	8.97	367.77	3092
2012	15	28.97	8	8.97	71.76	976
2012	16	28.97	48	8.97	430.56	2438
2012	17	28.97	36	8.97	322.92	2704
2012	18	28.97	33	8.97	296.01	2280
2012	19	27.97	27	7.97	215.19	2108
2012	20	28.97	47	8.97	421.59	2977
2012	21	27.97	29	7.97	231.13	2292
2012	22	28.97	36	8.97	322.92	2323
2012	23	28.97	39	8.97	349.83	2735
2012	24	29.97	26	9.97	259.22	2478
2012	25	29.97	16	9.97	159.52	1802
2012	26	28.97	18	8.97	161.46	1901
2012	27	29.97	27	9.97	269.19	2165
2012	28	29.97	31	9.97	309.07	2315
2012	29	28.97	12	8.97	107.64	1672
2012	30	28.97	32	8.97	287.04	2363
2013	1	28.97	22	8.97	197.34	1855
2013	2	28.97	15	8.97	134.55	1525
2013	3	28.97	14	8.97	125.58	1557
2013	4	29.97	37	9.97	368.89	2360
2013	5	31	22	11	242	2476
2013	6	28.97	29	8.97	260.13	2190
2013	7	29.97	14	9.97	139.58	1455
2013	8	31.97	22	11.97	263.34	2002
2013	9	29.97	10	9.97	99.7	1712
2013	10	30.97	15	10.97	164.55	1486
2013	11	29.97	8	9.97	79.76	1168
2013	12	31.97	30	11.97	359.1	2797
2013	13	29.97	28	9.97	279.16	2049
2013	14	28.97	42	8.97	376.74	2288
2013	15	28.97	29	8.97	260.13	1921
2013	16	28.97	16	8.97	143.52	1460
2013	17	28.97	46	8.97	412.62	2881
2013	18	28.97	28	8.97	251.16	2029
2013	19	27.97	33	7.97	263.01	2184
2013	20	28.97	26	8.97	233.22	1928
2013	21	27.97	16	7.97	127.52	1477
2013	22	28.97	24	8.97	215.28	1809
2013	23	28.97	8	8.97	71.76	1269
2013	24	29.97	10	9.97	99.7	1403
2013	25	29.97	24	9.97	239.28	2073
2013	26	28.97	29	8.97	260.13	2261
2013	27	29.97	48	9.97	478.56	3651
2013	28	29.97	48	9.97	478.56	3207
2013	29	28.97	13	8.97	116.61	1412
2013	30	28.97	10	8.97	89.7	1212
2014	1	27.97	28	7.97	223.16	1394
2014	2	27.97	21	7.97	167.37	1067
2014	3	26	20	6	120	715
2014	4	28.97	43	8.97	385.71	1588
2014	5	30	28	10	280	1695
2014	6	27.97	35	7.97	278.95	1709
2014	7	28.97	20	8.97	179.4	1084
2014	8	30.97	28	10.97	307.16	1617
2014	9	28.97	26	8.97	233.22	1752
2014	10	29.97	21	9.97	209.37	1331
2014	11	28.97	24	8.97	215.28	1332
2014	12	30.97	36	10.97	394.92	1993
2014	13	28.97	34	8.97	304.98	1610
2014	14	27.97	48	7.97	382.56	1877
2014	15	27.97	35	7.97	278.95	2044
2014	16	29.97	22	9.97	219.34	1392
2014	17	29.97	45	9.97	448.65	2480
2014	18	29.97	34	9.97	338.98	1982
2014	19	28.97	39	8.97	349.83	1727
2014	20	29.97	32	9.97	319.04	1849
2014	21	28.97	22	8.97	197.34	1336
2014	22	29.97	30	9.97	299.1	1877
2014	23	29.97	24	9.97	239.28	1574
2014	24	30.97	16	10.97	175.52	1194
2014	25	30.97	30	10.97	329.1	1712
2014	26	29.97	35	9.97	348.95	1780
2014	27	30.97	48	10.97	526.56	2828
2014	28	30.97	47	10.97	515.59	2410
2014	29	29.97	20	9.97	199.4	1296
2014	30	29.97	16	9.97	159.52	1106

## Sheet: Julio
Year	Day	Temperature (°C)	ORD	CDD	RDD	Electricity (kWh)
2011	1	31	16	11	176	1696
2011	2	30	18	10	180	1845
2011	3	29	14	9	126	1421
2011	4	29	40	9	360	2806
2011	5	29	19	9	171	1648
2011	6	28	9	8	72	916
2011	7	28	20	8	160	1667
2011	8	28	9	8	72	996
2011	9	29	35	9	315	2562
2011	10	29	38	9	342	2842
2011	11	29	38	9	342	2770
2011	12	29	37	9	333	2307
2011	13	29	30	9	270	2117
2011	14	31	32	11	352	2293
2011	15	30	40	10	400	2480
2011	16	31	40	11	440	2770
2011	17	29	40	9	360	2310
2011	18	31	34	11	374	2134
2011	19	30	30	10	300	1972
2011	20	31	27	11	297	1845
2011	21	30	35	10	350	2053
2011	22	30	38	10	380	2293
2011	23	31	30	11	330	2106
2011	24	31	39	11	429	2542
2011	25	29	37	9	333	2051
2011	26	29	26	9	234	1997
2011	27	30	34	10	340	2532
2011	28	31	38	11	418	2729
2011	29	31	40	11	440	2713
2011	30	31	40	11	440	2883
2011	31	29	40	9	360	2704
2012	1	29.32	39	9.32	363.48	2413
2012	2	29.32	37	9.32	344.84	2365
2012	3	30.32	28	10.32	288.96	2077
2012	4	28.32	47	8.32	391.04	2552
2012	5	28.32	45	8.32	374.4	2503
2012	6	30.32	45	10.32	464.4	2932
2012	7	29.32	34	9.32	316.88	2094
2012	8	30.32	38	10.32	392.16	2757
2012	9	29.32	29	9.32	270.28	2059
2012	10	29.32	39	9.32	363.48	2574
2012	11	28.32	45	8.32	374.4	2454
2012	12	34.32	30	14.32	429.6	2587
2012	13	29.32	48	9.32	447.36	2698
2012	14	28.32	42	8.32	349.44	2416
2012	15	29.32	46	9.32	428.72	2511
2012	16	29.32	48	9.32	447.36	2754
2012	17	29.32	38	9.32	354.16	2367
2012	18	30.32	45	10.32	464.4	3004
2012	19	30.32	35	10.32	361.2	2173
2012	20	30.32	49	10.32	505.68	2844
2012	21	31.32	46	11.32	520.72	2701
2012	22	29.32	26	9.32	242.32	1604
2012	23	29.32	48	9.32	447.36	2708
2012	24	30.32	48	10.32	495.36	2971
2012	25	29.32	35	9.32	326.2	1969
2012	26	29.32	45	9.32	419.4	2238
2012	27	30.32	47	10.32	485.04	2805
2012	28	30.32	44	10.32	454.08	2468
2012	29	30.32	44	10.32	454.08	2521
2012	30	29.32	48	9.32	447.36	2591
2012	31	29.32	36	9.32	335.52	2348
2013	1	29.32	36	9.32	335.52	2346
2013	2	29.32	25	9.32	233	1897
2013	3	30.32	28	10.32	288.96	2220
2013	4	28.32	21	8.32	174.72	1248
2013	5	28.32	16	8.32	133.12	1151
2013	6	30.32	34	10.32	350.88	2520
2013	7	29.32	26	9.32	242.32	2019
2013	8	30.32	29	10.32	299.28	2381
2013	9	29.32	12	9.32	111.84	1020
2013	10	29.32	24	9.32	223.68	1851
2013	11	28.32	17	8.32	141.44	1243
2013	12	34.32	34	14.32	486.88	2929
2013	13	29.32	47	9.32	438.04	2546
2013	14	28.32	32	8.32	266.24	1609
2013	15	29.32	48	9.32	447.36	2406
2013	16	29.32	47	9.32	438.04	2384
2013	17	29.32	46	9.32	428.72	2392
2013	18	30.32	42	10.32	433.44	2337
2013	19	30.32	39	10.32	402.48	2331
2013	20	30.32	42	10.32	433.44	2440
2013	21	31.32	25	11.32	283	1889
2013	22	29.32	47	9.32	438.04	2496
2013	23	29.32	40	9.32	372.8	2066
2013	24	30.32	45	10.32	464.4	2687
2013	25	29.32	39	9.32	363.48	2214
2013	26	29.32	31	9.32	288.92	1886
2013	27	30.32	45	10.32	464.4	2658
2013	28	29	48	9	432	2491
2013	29	30.32	46	10.32	474.72	2622
2013	30	29.32	33	9.32	307.56	2153
2013	31	29.32	43	9.32	400.76	2551
2014	1	29.32	47	9.32	438.04	2304
2014	2	29.32	44	9.32	410.08	2398
2014	3	30.32	47	10.32	485.04	2795
2014	4	30.32	40	8.32	332.8	1937
2014	5	30.32	45	8.32	374.4	2295
2014	6	31.32	39	10.32	402.48	2237
2014	7	29.32	32	9.32	298.24	1782
2014	8	29.32	45	10.32	464.4	2626
2014	9	30.32	48	9.32	447.36	2555
2014	10	29.32	46	9.32	428.72	2354
2014	11	29.32	33	8.32	274.56	1777
2014	12	30.32	43	13.32	572.76	3152
2014	13	29	36	9.32	335.52	1737
2014	14	30.32	39	8.32	324.48	1656
2014	15	29.32	47	9.32	438.04	2399
2014	16	29.32	40	9.32	372.8	2003
2014	17	29.32	35	9.32	326.2	1605
2014	18	29.32	34	10.32	350.88	1732
2014	19	30.32	35	10.32	361.2	1670
2014	20	28.32	48	10.32	495.36	2406
2014	21	28.32	31	11.32	350.92	1610
2014	22	30.32	43	9.32	400.76	1869
2014	23	29.32	36	9.32	335.52	1501
2014	24	30.32	44	10.32	454.08	2174
2014	25	29.32	47	9.32	438.04	2117
2014	26	29.32	32	9.32	298.24	1382
2014	27	28.32	48	10.32	495.36	2254
2014	28	33.32	47	9	423	2233
2014	29	29.32	46	10.32	474.72	2451
2014	30	28.32	42	9.32	391.44	2090
2014	31	29.32	39	9.32	363.48	1957

## Sheet: Agosto
Year	Day	Temperature (°C)	ORD	CDD	RDD	Electricity (kWh)
2011	1	29.39	35	9.39	328.65	2586
2011	2	30.39	35	10.39	363.65	2786
2011	3	31.39	34	11.39	387.26	2948
2011	4	30.39	39	10.39	405.21	2828
2011	5	30.39	39	10.39	405.21	2757
2011	6	29.39	39	9.39	366.21	2814
2011	7	30.39	40	10.39	415.6	3202
2011	8	29.39	40	9.39	375.6	3067
2011	9	30.39	33	10.39	342.87	2723
2011	10	30.39	33	10.39	342.87	2497
2011	11	29.39	38	9.39	356.82	2898
2011	12	30.39	40	10.39	415.6	2225
2011	13	30.39	38	10.39	394.82	2204
2011	14	29.39	38	9.39	356.82	2029
2011	15	29.39	36	9.39	338.04	1881
2011	16	30.39	37	10.39	384.43	2263
2011	17	29.39	27	9.39	253.53	1937
2011	18	30.39	34	10.39	353.26	2022
2011	19	29.39	23	9.39	215.97	1761
2011	20	29.39	30	9.39	281.7	1751
2011	21	30.39	30	10.39	311.7	1965
2011	22	30.39	24	10.39	249.36	1734
2011	23	31.39	31	11.39	353.09	2165
2011	24	31.39	24	11.39	273.36	2006
2011	25	31.39	22	11.39	250.58	2246
2011	26	29.39	16	9.39	150.24	1488
2011	27	29.39	15	9.39	140.85	1404
2011	28	29.39	39	9.39	366.21	2640
2011	29	29.39	10	9.39	93.9	843
2011	30	27.39	21	7.39	155.19	1549
2011	31	29.39	8	9.39	75.12	777
2012	1	30.29	37	10.29	380.73	2613
2012	2	29.29	46	9.29	427.34	3060
2012	3	30.29	43	10.29	442.47	3839
2012	4	29.29	48	9.29	445.92	3210
2012	5	30.29	42	10.29	432.18	3501
2012	6	29.29	38	9.29	353.02	3151
2012	7	30.29	30	10.29	308.7	2846
2012	8	30.29	42	10.29	432.18	3731
2012	9	30.29	44	10.29	452.76	3929
2012	10	28.29	46	8.29	381.34	3160
2012	11	29.29	46	9.29	427.34	3761
2012	12	30.29	45	10.29	463.05	3331
2012	13	30.29	42	10.29	432.18	3679
2012	14	30.29	45	10.29	463.05	3162
2012	15	30.29	40	10.29	411.6	2698
2012	16	30.29	41	10.29	421.89	2926
2012	17	29.29	35	9.29	325.15	1475
2012	18	29.29	39	9.29	362.31	1832
2012	19	29.29	34	9.29	315.86	1759
2012	20	31.29	34	11.29	383.86	1831
2012	21	30.29	27	10.29	277.83	1660
2012	22	31.29	27	11.29	304.83	1837
2012	23	30.29	19	10.29	195.51	1177
2012	24	30.29	25	10.29	257.25	1286
2012	25	28.29	27	8.29	223.83	1249
2012	26	30.29	31	10.29	318.99	1665
2012	27	29.29	20	9.29	185.8	1245
2012	28	30.29	11	10.29	113.19	1052
2012	29	29.29	14	9.29	130.06	1151
2012	30	30.29	12	10.29	123.48	943
2012	31	31.29	13	11.29	146.77	1178
2013	1	30.29	48	10.29	493.92	2714
2013	2	29.29	47	9.29	436.63	3003
2013	3	30.29	34	10.29	349.86	2884
2013	4	29.29	38	9.29	353.02	2871
2013	5	30.29	47	10.29	483.63	3582
2013	6	29.29	34	9.29	315.86	3099
2013	7	30.29	48	10.29	493.92	3245
2013	8	30.29	31	10.29	318.99	2858
2013	9	30.29	22	10.29	226.38	2177
2013	10	28.29	46	8.29	381.34	3319
2013	11	29.29	40	9.29	371.6	2995
2013	12	30.29	38	10.29	391.02	2991
2013	13	30.29	46	10.29	473.34	2676
2013	14	30.29	43	10.29	442.47	2394
2013	15	30.29	26	10.29	267.54	1615
2013	16	30.29	32	10.29	329.28	1782
2013	17	29.29	46	9.29	427.34	2246
2013	18	29.29	34	9.29	315.86	1588
2013	19	29.29	36	9.29	334.44	1663
2013	20	31.29	31	11.29	349.99	1755
2013	21	30.29	35	10.29	360.15	1923
2013	22	31.29	35	11.29	395.15	2224
2013	23	30.29	34	10.29	349.86	1874
2013	24	30.29	21	10.29	216.09	1331
2013	25	28.29	12	8.29	99.48	735
2013	26	30.29	22	10.29	226.38	2072
2013	27	29.29	11	9.29	102.19	977
2013	28	30.29	6	10.29	61.74	624
2013	29	29.29	12	9.29	111.48	950
2013	30	30.29	20	10.29	205.8	1718
2013	31	31.29	11	11.29	124.19	1048
2014	1	30.29	48	10	480	2353
2014	2	29.29	47	9.29	436.63	2236
2014	3	29.29	34	10.29	349.86	2085
2014	4	29.29	38	8	304	1873
2014	5	31.29	47	10.29	483.63	2460
2014	6	30.29	34	9.29	315.86	2181
2014	7	30	48	10.29	493.92	2456
2014	8	29	31	10.29	318.99	1922
2014	9	30.29	38	10.29	391.02	2365
2014	10	28.29	46	8.29	381.34	2055
2014	11	30.29	40	9.29	371.6	2277
2014	12	29.29	38	10.29	391.02	2080
2014	13	30.29	46	10.29	473.34	2788
2014	14	31	43	10.29	442.47	2288
2014	15	30.29	42	10.29	432.18	2332
2014	16	30	32	10.29	329.28	1858
2014	17	29.29	46	9.29	427.34	2140
2014	18	30.29	34	9.29	315.86	1756
2014	19	28	36	9.29	334.44	1633
2014	20	30.29	31	11.29	349.99	1689
2014	21	29.29	35	10.29	360.15	1986
2014	22	30.29	35	10	350	1744
2014	23	30.29	34	9	306	1563
2014	24	30.29	37	10.29	380.73	1974
2014	25	28.29	28	8.29	232.12	1376
2014	26	29.29	38	10.29	391.02	1976
2014	27	30.29	41	9.29	380.89	1917
2014	28	30.29	36	10.29	370.44	2040
2014	29	30.29	28	11	308	1841
2014	30	30.29	36	10.29	370.44	1951
2014	31	31.29	30	11.29	338.7	1867

## Sheet: Septiembre
Year	Day	Temperature (°C)	ORD	CDD	RDD	Electricity (kWh)
2011	1	31	12	11	132	2170
2011	2	31	9	11	99	1987
2011	3	30	5	10	50	1272
2011	4	29	7	9	63	1304
2011	5	30	26	10	260	2527
2011	6	30	13	10	130	2137
2011	7	30	11	10	110	1932
2011	8	30	9	10	90	1966
2011	9	29	32	9	288	2720
2011	10	29	8	9	72	1335
2011	11	29	29	9	261	2503
2011	12	29	18	9	162	2142
2011	13	29	8	9	72	1202
2011	14	29	6	9	54	1198
2011	15	29	37	9	333	2429
2011	16	29	15	9	135	1781
2011	17	29	8	9	72	922
2011	18	29	17	9	153	1802
2011	19	29	26	9	234	2194
2011	20	29	24	9	216	2196
2011	21	29	13	9	117	1652
2011	22	29	32	9	288	2331
2011	23	29	13	9	117	1790
2011	24	29	11	9	99	1679
2011	25	29	17	9	153	1915
2011	26	30	24	10	240	2497
2011	27	29	25	9	225	2405
2011	28	29	21	9	189	2352
2011	29	29	27	9	243	2662
2011	30	32	27	12	324	2957
2012	1	29.94	13	9.94	129.22	1809
2012	2	28.94	7	8.94	62.58	1008
2012	3	28.94	18	8.94	160.92	2007
2012	4	28.94	15	8.94	134.1	1773
2012	5	28.94	11	8.94	98.34	1811
2012	6	29.94	7	9.94	69.58	1150
2012	7	29.94	14	9.94	139.16	2038
2012	8	28.94	37	8.94	330.78	2647
2012	9	29.94	39	9.94	387.66	2809
2012	10	29.94	31	9.94	308.14	2751
2012	11	29.94	18	9.94	178.92	2185
2012	12	28.94	25	8.94	223.5	2362
2012	13	29.94	33	9.94	328.02	2825
2012	14	29.94	9	9.94	89.46	1864
2012	15	28.94	46	8.94	411.24	3155
2012	16	29.94	23	9.94	228.62	2073
2012	17	29.94	22	9.94	218.68	2106
2012	18	30.94	6	10.94	65.64	1024
2012	19	29.94	36	9.94	357.84	2594
2012	20	27.94	21	7.94	166.74	1718
2012	21	28.94	18	8.94	160.92	1657
2012	22	28.94	47	8.94	420.18	2441
2012	23	29.94	21	9.94	208.74	1805
2012	24	29.94	17	9.94	168.98	1522
2012	25	28.94	17	8.94	151.98	1684
2012	26	28.94	21	8.94	187.74	1722
2012	27	28.94	21	8.94	187.74	1685
2012	28	28.94	13	8.94	116.22	1535
2012	29	28.94	42	8.94	375.48	2291
2012	30	27.94	24	7.94	190.56	1708
2013	1	29.94	12	9.94	119.28	2125
2013	2	28.94	17	8.94	151.98	2286
2013	3	28.94	5	8.94	44.7	1086
2013	4	28.94	6	8.94	53.64	1168
2013	5	28.94	22	8.94	196.68	2241
2013	6	29.94	12	9.94	119.28	2056
2013	7	29.94	24	9.94	238.56	2502
2013	8	28.94	3	8.94	26.82	699
2013	9	29.94	16	9.94	159.04	2094
2013	10	29.94	13	9.94	129.22	2031
2013	11	29.94	9	9.94	89.46	1855
2013	12	28.94	6	8.94	53.64	1054
2013	13	29.94	10	9.94	99.4	2038
2013	14	29.94	14	9.94	139.16	2043
2013	15	28.94	13	8.94	116.22	2017
2013	16	29.94	22	9.94	218.68	2338
2013	17	29.94	10	9.94	99.4	1747
2013	18	30.94	28	10.94	306.32	2332
2013	19	29.94	17	9.94	168.98	1954
2013	20	27.94	38	7.94	301.72	2438
2013	21	28.94	13	8.94	116.22	1669
2013	22	28.94	12	8.94	107.28	1624
2013	23	29.94	12	9.94	119.28	1680
2013	24	29.94	16	9.94	159.04	1827
2013	25	28.94	33	8.94	295.02	2185
2013	26	28.94	33	8.94	295.02	2296
2013	27	28	6	8	48	783
2013	28	28.94	15	8.94	134.1	2070
2013	29	28.94	6	8.94	53.64	1141
2013	30	27.94	36	7.94	285.84	2629
2014	1	26.57	19	6.57	124.83	1299
2014	2	25.57	24	5.57	133.68	1458
2014	3	25.57	12	5.57	66.84	1050
2014	4	25.57	13	5.57	72.41	1099
2014	5	25.57	29	5.57	161.53	1456
2014	6	26.57	19	6.57	124.83	1268
2014	7	26.57	31	6.57	203.67	1538
2014	8	25.57	10	5.57	55.7	1074
2014	9	26.57	23	6.57	151.11	1446
2014	10	26.57	20	6.57	131.4	1316
2014	11	26.57	16	6.57	105.12	1291
2014	12	25.57	12	5.57	66.84	1091
2014	13	26.57	16	6.57	105.12	1306
2014	14	26.57	20	6.57	131.4	1375
2014	15	25.57	19	5.57	105.83	1108
2014	16	26.57	28	6.57	183.96	1303
2014	17	26.57	16	6.57	105.12	1074
2014	18	27.57	34	7.57	257.38	1637
2014	19	26.57	23	6.57	151.11	1217
2014	20	24.57	44	4.57	201.08	1366
2014	21	25.57	19	5.57	105.83	1074
2014	22	25.57	18	5.57	100.26	991
2014	23	26.57	18	6.57	118.26	1057
2014	24	26.57	22	6.57	144.54	1110
2014	25	25.57	39	5.57	217.23	1334
2014	26	25.57	39	5.57	217.23	1542
2014	27	24.63	12	4.63	55.56	1097
2014	28	25.57	21	5.57	116.97	1269
2014	29	25.57	12	5.57	66.84	1115
2014	30	24.57	42	4.57	191.94	1536

## Sheet: October
Year	Day	Temperature (°C)	ORD	CDD	RDD	Electricity (kWh)
2011	1	32.4	21	12.4	260.4	2299
2011	2	32.4	27	12.4	334.8	2759
2011	3	28.4	21	8.4	176.4	1626
2011	4	29.4	18	9.4	169.2	1489
2011	5	29.4	15	9.4	141	1416
2011	6	28.4	30	8.4	252	2334
2011	7	28.4	37	8.4	310.8	2666
2011	8	28.4	40	8.4	336	2824
2011	9	28.4	35	8.4	294	2458
2011	10	28.4	33	8.4	277.2	2516
2011	11	28.4	34	8.4	285.6	2317
2011	12	28.4	32	8.4	268.8	1947
2011	13	29.4	38	9.4	357.2	2420
2011	14	26.4	21	6.4	134.4	1058
2011	15	28.4	27	8.4	226.8	1701
2011	16	26.4	40	6.4	256	1784
2011	17	28.4	37	8.4	310.8	2097
2011	18	29.4	36	9.4	338.4	2030
2011	19	30.4	44	10.4	457.6	2852
2011	20	25.4	33	5.4	178.2	1445
2011	21	25.4	42	5.4	226.8	1672
2011	22	25.4	26	5.4	140.4	1034
2011	23	27.4	34	7.4	251.6	1751
2011	24	26.4	30	6.4	192	1383
2011	25	29	46	9	414	2770
2011	26	29.4	45	9.4	423	2985
2011	27	29.4	26	9.4	244.4	1992
2011	28	29.4	21	9.4	197.4	1813
2011	29	28.4	33	8.4	277.2	2196
2011	30	28.4	42	8.4	352.8	2677
2011	31	28.4	38	8.4	319.2	2427
2012	1	26.42	8	6.42	51.36	326
2012	2	29.42	7	9.42	65.94	727
2012	3	30.42	29	10.42	302.18	2858
2012	4	30.42	33	10.42	343.86	2445
2012	5	30.42	5	10.42	52.1	434
2012	6	29.42	44	9.42	414.48	3230
2012	7	30.42	36	10.42	375.12	2930
2012	8	31.42	48	11.42	548.16	3844
2012	9	29.42	26	9.42	244.92	2517
2012	10	30.42	45	10.42	468.9	3447
2012	11	29.42	45	9.42	423.9	3466
2012	12	28.42	12	8.42	101.04	834
2012	13	27.42	46	7.42	341.32	2410
2012	14	29.42	28	9.42	263.76	2144
2012	15	29.42	22	9.42	207.24	1829
2012	16	29.42	12	9.42	113.04	979
2012	17	29.42	21	9.42	197.82	1796
2012	18	28.42	22	8.42	185.24	1618
2012	19	29.42	44	9.42	414.48	2938
2012	20	28.42	46	8.42	387.32	2157
2012	21	29.42	19	9.42	178.98	1216
2012	22	28.42	45	8.42	378.9	2083
2012	23	29.42	48	9.42	452.16	2384
2012	24	25.42	47	5.42	254.74	1421
2012	25	26.42	44	6.42	282.48	1587
2012	26	25.42	25	5.42	135.5	863
2012	27	28.42	48	8.42	404.16	2185
2012	28	26.42	30	6.42	192.6	1221
2012	29	26.42	48	6.42	308.16	1875
2012	30	24.42	43	4.42	190.06	1139
2012	31	24.42	47	4.42	207.74	1901
2013	1	26.42	13	6.42	83.46	770
2013	2	29.42	15	9.42	141.3	1520
2013	3	30.42	29	10.42	302.18	2799
2013	4	30.42	29	10.42	302.18	3168
2013	5	30.42	18	10.42	187.56	2108
2013	6	29.42	35	9.42	329.7	3239
2013	7	30.42	14	10.42	145.88	1614
2013	8	31.42	8	11.42	91.36	1105
2013	9	29.42	35	9.42	329.7	3381
2013	10	30.42	33	10.42	343.86	3274
2013	11	29.42	20	9.42	188.4	2152
2013	12	28.42	12	8.42	101.04	1061
2013	13	27.42	5	7.42	37.1	494
2013	14	29.42	22	9.42	207.24	2177
2013	15	29.42	15	9.42	141.3	1103
2013	16	29.42	40	9.42	376.8	3197
2013	17	29.42	29	9.42	273.18	2457
2013	18	28.42	47	8.42	395.74	3088
2013	19	29.42	47	9.42	442.74	3451
2013	20	28.42	14	8.42	117.88	683
2013	21	29.42	31	9.42	292.02	2022
2013	22	28.42	32	8.42	269.44	1886
2013	23	29.42	30	9.42	282.6	1978
2013	24	25.42	32	5.42	173.44	1386
2013	25	26.42	46	6.42	295.32	2019
2013	26	25.42	34	5.42	184.28	1338
2013	27	28.42	25	8.42	210.5	1564
2013	28	26.42	22	6.42	141.24	861
2013	29	26.42	46	6.42	295.32	1777
2013	30	24.42	45	4.42	198.9	1436
2013	31	24.42	40	4.42	176.8	1758
2014	1	29.42	35	6.42	224.7	1307
2014	2	28.42	37	9.42	348.54	2381
2014	3	29.42	48	10.42	500.16	3193
2014	4	28.42	48	8	384	2425
2014	5	29.42	40	10.42	416.8	2749
2014	6	28.42	35	9.42	329.7	2209
2014	7	29.42	36	10.42	375.12	2336
2014	8	25.42	30	11.42	342.6	2422
2014	9	26.42	35	9.42	329.7	2164
2014	10	25.42	33	10.42	343.86	2231
2014	11	28.42	42	9.42	395.64	2662
2014	12	26.42	34	8.42	286.28	2145
2014	13	26.42	33	7.42	244.86	1355
2014	14	24.42	44	9.42	414.48	2346
2014	15	24.42	37	9.42	348.54	2000
2014	16	29.42	40	9.42	376.8	2003
2014	17	26.42	48	9.42	452.16	2596
2014	18	29.42	47	8.42	395.74	2137
2014	19	30.42	47	9.42	442.74	2375
2014	20	28	36	8.42	303.12	1309
2014	21	30.42	31	9.42	292.02	1121
2014	22	29.42	32	8.42	269.44	1058
2014	23	30.42	48	9.42	452.16	2008
2014	24	31.42	48	5.42	260.16	978
2014	25	29.42	46	6.42	295.32	1232
2014	26	30.42	34	5.42	184.28	671
2014	27	29.42	47	8.42	395.74	1685
2014	28	28.42	44	6.42	282.48	1075
2014	29	27.42	46	6.42	295.32	1237
2014	30	29.42	45	4.42	198.9	674
2014	31	29.42	40	4.42	176.8	989

[truncated: 3 more sheets: Noviembre, Diciembre, Summary]
